# Supplementary material for: Decoding drought resilience: a comprehensive exploration of the cotton Eceriferum (CER) gene family and its role in stress adaptation
Source: BMC Plant Biol. 2024 May 29;24:468. doi: 10.1186/s12870-024-05172-8 (PMC11134665; doi:10.1186/s12870-024-05172-8)
Supplement: Supplementary file 3 — Supplementary Material 3 [file 12870_2024_5172_MOESM3_ESM.xlsx]

## Sheet: Table S1
Table S1. CER genes and their renaming
Gene ID	Principle Transcript ID	Rename	Species	Length (bp)	Protein Length (aa)	Molecular Weight (kDa)	Charge	Isoelectric Point	Grand Average of Hydropathy
Ga04G1297	Ga04G1297.1	GaCER01	Gossypium arboreum	3483	630	73.145	21	8.543	-0.061
Ga06G1928	Ga06G1928.1	GaCER02	Gossypium arboreum	5449	623	72.467	22	8.918	-0.135
Ga06G1929	Ga06G1929.1	GaCER03	Gossypium arboreum	5607	657	76.255	27	9.127	-0.058
Ga06G1952	Ga06G1952.1	GaCER04	Gossypium arboreum	5371	686	79.288	22	8.639	-0.069
Ga07G1191	Ga07G1191.1	GaCER05	Gossypium arboreum	5846	619	71.595	22.5	9.166	-0.079
Ga08G1091	Ga08G1091.1	GaCER06	Gossypium arboreum	4850	589	67.555	23.5	8.712	0.181
Ga08G2774	Ga08G2774.1	GaCER07	Gossypium arboreum	8521	625	71.753	24.5	8.679	0.063
Ga13G2555	Ga13G2555.1	GaCER08	Gossypium arboreum	12366	857	97.254	25	8.059	0.181
Ga04G1298	Ga04G1298.1	GaCER09	Gossypium arboreum	2204	117	12.994	6	8.974	0.087
Ga06G1931	Ga06G1931.1	GaCER10	Gossypium arboreum	1043	189	21.669	2.5	7.389	-0.249
Gorai.001G122000	Gorai.001G122000.1	GrCER01	Gossypium raimondii	7831	659	76.438	21.5	8.979	-0.083
Gorai.004G104100	Gorai.004G104100.1	GrCER02	Gossypium raimondii	5799	625	71.458	24	8.516	0.135
Gorai.004G273200	Gorai.004G273200.1	GrCER03	Gossypium raimondii	8632	625	71.866	25.5	8.719	0.061
Gorai.010G191100	Gorai.010G191100.1	GrCER04	Gossypium raimondii	6068	624	72.425	19	8.607	-0.145
Gorai.010G191200	Gorai.010G191200.1	GrCER05	Gossypium raimondii	5307	617	71.362	13.5	7.717	-0.076
Gorai.010G191300	Gorai.010G191300.1	GrCER06	Gossypium raimondii	6118	671	77.861	20.5	8.703	-0.08
Gorai.012G081500	Gorai.012G081500.1	GrCER07	Gossypium raimondii	3920	631	73.164	21.5	8.714	-0.039
Gorai.012G081600	Gorai.012G081600.1	GrCER08	Gossypium raimondii	5745	642	74.42	27	9.045	-0.056
Gorai.013G242200	Gorai.013G242200.1	GrCER09	Gossypium raimondii	7526	627	71.842	27	8.826	0.128
GB_A05G3568	GB_A05G3568.1	GbCER01A	Gossypium barbadense	28510	329	38.906	6.5	6.988	0.07
GB_A05G3569	GB_A05G3569.1	GbCER02A	Gossypium barbadense	3714	623	72.321	21	8.549	-0.066
GB_A06G1866	GB_A06G1866.1	GbCER03A	Gossypium barbadense	5646	624	72.537	19.5	8.679	-0.135
GB_A06G1867	GB_A06G1867.1	GbCER04A	Gossypium barbadense	371403	624	72.381	23.5	9.009	-0.094
GB_A07G1184	GB_A07G1184.1	GbCER05A	Gossypium barbadense	6018	619	71.595	22.5	9.166	-0.079
GB_A08G1095	GB_A08G1095.1	GbCER06A	Gossypium barbadense	5659	624	71.259	22.5	8.371	0.174
GB_A08G2801	GB_A08G2801.1	GbCER07A	Gossypium barbadense	8507	625	71.814	25.5	8.719	0.077
GB_A13G2501	GB_A13G2501.1	GbCER08A	Gossypium barbadense	6862	627	71.844	26.5	8.762	0.156
GB_D04G0772	GB_D04G0772.1	GbCER09D	Gossypium barbadense	3314	623	72.263	21.5	8.723	-0.047
GB_D04G0773	GB_D04G0773.1	GbCER10D	Gossypium barbadense	4719	497	56.868	16.5	8.512	0.066
GB_D06G1934	GB_D06G1934.1	GbCER11D	Gossypium barbadense	7052	624	72.472	20	8.799	-0.151
GB_D07G1184	GB_D07G1184.1	GbCER12D	Gossypium barbadense	5810	619	71.631	22.5	9.166	-0.073
GB_D08G1036	GB_D08G1036.1	GbCER13D	Gossypium barbadense	4956	624	71.46	23.5	8.515	0.139
GB_D08G2786	GB_D08G2786.1	GbCER14D	Gossypium barbadense	8828	618	70.348	20	7.979	-0.056
GB_D13G2437	GB_D13G2437.1	GbCER15D	Gossypium barbadense	6765	627	71.845	29	8.863	0.14
GB_D06G1936	GB_D06G1936.1	GbCER16D	Gossypium barbadense	1685	362	41.906	11.5	9.02	-0.287
GB_A06G2440	GB_A06G2440.1	GbCER17A	Gossypium barbadense	1744	361	41.832	15	9.404	-0.299
GH_A05G3493	GH_A05G3493.1	GhCER01A	Gossypium hirsutum	27856	329	38.82	7.5	7.083	0.076
GH_A05G3496	GH_A05G3496.1	GhCER02A	Gossypium hirsutum	3471	623	72.307	20	8.432	-0.065
GH_A06G1828	GH_A06G1828.1	GhCER03A	Gossypium hirsutum	5424	624	72.496	19	8.678	-0.132
GH_A06G1829	GH_A06G1829.1	GhCER04A	Gossypium hirsutum	6518	619	71.961	30.5	9.591	-0.041
GH_A06G1830	GH_A06G1830.1	GhCER05A	Gossypium hirsutum	4963	572	66.399	24.5	9.149	-0.119
GH_A07G1203	GH_A07G1203.1	GhCER06A	Gossypium hirsutum	2551	500	57.483	19	9.029	-0.059
GH_A08G1040	GH_A08G1040.1	GhCER07A	Gossypium hirsutum	4958	624	71.272	25.5	8.658	0.173
GH_A08G2688	GH_A08G2688.1	GhCER08A	Gossypium hirsutum	8112	625	71.83	25.5	8.719	0.07
GH_A13G2356	GH_A13G2356.1	GhCER09A	Gossypium hirsutum	6809	627	71.862	26.5	8.762	0.152
GH_D04G0747	GH_D04G0747.1	GhCER10D	Gossypium hirsutum	3305	623	72.263	21.5	8.723	-0.047
GH_D06G1860	GH_D06G1860.1	GhCER11D	Gossypium hirsutum	37830	624	72.567	19.5	8.679	-0.148
GH_D07G1182	GH_D07G1182.1	GhCER12D	Gossypium hirsutum	5256	619	71.681	22.5	9.166	-0.08
GH_D08G0973	GH_D08G0973.1	GhCER13D	Gossypium hirsutum	4953	624	71.425	24	8.516	0.143
GH_D08G2683	GH_D08G2683.1	GhCER14D	Gossypium hirsutum	8620	625	71.889	24.5	8.62	0.052
GH_D13G2350	GH_D13G2350.1	GhCER15D	Gossypium hirsutum	6717	627	71.919	28.5	8.933	0.12
GH_D06G1861	GH_D06G1861.1	GhCER16D	Gossypium hirsutum	1685	361	41.821	11.5	9.02	-0.293

## Sheet: Table S2
Table S2. CER genes and duplication type
Gene ID	Duplication type
Ga04G1297	WGD or Segmental
Ga06G1928	Tandem
Ga06G1929	Tandem
Ga06G1952	WGD or Segmental
Ga07G1191	Dispersed
Ga08G1091	Dispersed
Ga08G2774	Dispersed
Ga13G2555	Dispersed
Ga04G1298	Tandem
Ga06G1931	Proximal
Gorai.001G122000	WGD or Segmental
Gorai.004G104100	Tandem
Gorai.004G273200	Tandem
Gorai.010G191100	WGD or Segmental
Gorai.010G191200	Dispersed
Gorai.010G191300	Dispersed
Gorai.012G081500	Dispersed
Gorai.012G081600	WGD or Segmental
Gorai.013G242200	Tandem
GB_D06G1936	Proximal
GB_A05G3569	Tandem
GB_A06G1867	Tandem
GB_D04G0773	Tandem
GB_A05G3568	WGD or Segmental
GB_A06G1866	WGD or Segmental
GB_A07G1184	WGD or Segmental
GB_A08G1095	WGD or Segmental
GB_A08G2801	WGD or Segmental
GB_A13G2501	WGD or Segmental
GB_D04G0772	WGD or Segmental
GB_D06G1934	WGD or Segmental
GB_D07G1184	WGD or Segmental
GB_D08G1036	WGD or Segmental
GB_D08G2786	WGD or Segmental
GB_D13G2437	WGD or Segmental
GB_A06G2440	WGD or Segmental
GH_A05G3496	Proximal
GH_A06G1829	Tandem
GH_A06G1830	Tandem
GH_D06G1861	Tandem
GH_A05G3493	WGD or Segmental
GH_A06G1828	WGD or Segmental
GH_A07G1203	WGD or Segmental
GH_A08G1040	WGD or Segmental
GH_A08G2688	WGD or Segmental
GH_A13G2356	WGD or Segmental
GH_D04G0747	WGD or Segmental
GH_D06G1860	WGD or Segmental
GH_D07G1182	WGD or Segmental
GH_D08G0973	WGD or Segmental
GH_D08G2683	WGD or Segmental
GH_D13G2350	WGD or Segmental

## Sheet: Table S3
Table S3. Gene orthologous pairs and their Ka/Ks values
Sr#	Gene	Orthologous pairs	Ka	Ks	Ka/Ks
1	Ga04G1297	GH_A05G3493.1	0.00150658	0.00252556	0.596531
2	Ga06G1928	GH_A06G1828.1	0.00531674	0.0165279	0.321682
3	Ga06G1952	GH_A05G3493.1	0.000490136	0.00170229	0.287927
4	Ga07G1191	GH_A07G1203.1	0.133083	0.405322	0.328339
5	Ga08G2774	GH_A08G2688.1	0.00148613	0.00249468	0.595719
6	Ga13G2555	GH_A13G2355.1	0.00109168	0.023	0.0474643
7	GB_A05G3568.1	GH_A05G3493.1	0.105985	0.463177	0.228822
8	GB_A05G3569.1	GH_A05G3496.1	0.220588	1.44509	0.152647
9	GB_A06G1866.1	GH_A05G3493.1	0.222256	1.54646	0.143719
10	GB_A07G1184.1	GH_A07G1203.1	0.0566711	0.0431371	1.31375
11	GB_A08G1095.1	GH_A08G1040.1	0.0912714	0.475582	0.191915
12	GB_A08G2801.1	GH_A08G2688.1	0.0937036	0.46635	0.20093
13	GB_A13G2501.1	GH_A13G2356.1	0.00675863	0.0055547	1.21674
14	GB_D04G0772.1	GH_A05G3493.1	0.113502	0.513298	0.221123
15	GB_D06G1934.1	GH_A06G1828.1	0.113502	0.513298	0.221123
16	GB_D07G1184.1	GH_A07G1203.1	0.128549	0.409168	0.314171
17	GB_D08G1036.1	GH_A08G1040.1	0.00429117	0.00267155	1.60625
18	GB_D08G2786.1	GH_A08G2688.1	0.0022028	0.00382694	0.575603
19	GB_D13G2437.1	GH_A13G2356.1	0.00477716	0.0080853	0.590844
20	Gorai.001G122000.1	GH_A07G1203.1	0.113811	0.508024	0.224027
21	Gorai.004G104100.1	GH_A08G2688.1	0.113811	0.508024	0.224027
22	Gorai.004G273200.1	GH_A08G2688.1	0.00161374	0.00937733	0.172089
23	Gorai.010G191100.1	GH_A05G3493.1	0.00150685	0.0230119	0.0654813
24	Gorai.012G081500.1	GH_A05G3493.1	0.00590364	0.0472603	0.124917
25	Gorai.013G242200.1	GH_A13G2356.1	0.127242	0.41395	0.307385
26	GH_A06G1830	GH_D06G1861	0.00971479	0.0252779	0.384319
27	GH_A06G1828	GH_D06G1860	0.00822578	0.0539271	0.152535
28	GH_A05G3493	GH_A05G3496	0.110803	0.454517	0.243782
29	GH_A07G1203	GH_D07G1182	0.225498	1.38091	0.163297
30	GH_A08G2688	GH_D08G2683	0.0106493	0.0235621	0.451965
31	GH_A08G1040	GH_D08G0973	0.22955	1.59156	0.14423
32	GH_A13G2356	GH_D13G2350	0.0914884	0.467364	0.195754
33	GB_A05G3568	GB_A06G1866	0.00751712	0.0493778	0.152237
34	GB_A05G3568	GB_D04G0772	0.11355	0.537867	0.211112
35	GB_A05G3568	GB_D06G1934	0.00965941	0.0387494	0.249279
36	GB_A06G1866	GB_D04G0772	0.00977383	0.0309282	0.316017
37	GB_A06G1866	GB_D06G1934	0.00606852	0.0272529	0.222674
38	GB_A07G1184	GB_D07G1184	0.0959962	0.440252	0.218048
39	GB_A08G1095	GB_D08G1036	0.115265	0.502194	0.229522
40	GB_A08G2801	GB_D08G2786	0.115265	0.502194	0.229522
41	GB_A08G2801	GB_D08G1036	0.0108272	0.0519335	0.208481
42	GB_A13G2501	GB_D13G2437	0.000837247	0.0036405	0.229981
43	GB_D04G0772	GB_D06G1934	0.00196397	0.13	0.0151074
44	GB_D08G1036	GB_D08G2786	0.100837	0.166823	0.604456
45	Gorai.010G191200	Gorai.010G191300	0.134057	0.402246	0.33327
46	Gorai.012G081500	Gorai.012G081600	0.487697	0.673135	0.724515
47	Gorai.013G242200	Gorai.004G104100	0.00738868	0.0508268	0.14537
48	Ga04G1297	Ga06G1952	0.000753013	0.00252455	0.298276
49	Ga06G1928	Ga06G1931	0.0215419	0.0348328	0.618437
50	Ga06G1929	Ga06G1952	0.0106264	0.0178796	0.594332
51	Ga04G1297	Ga04G1298	0.00109182	0.00193247	0.564989
52	Ga13G2555	Ga08G1091	0.00825028	0.0539698	0.152869
53	Gorai.010G191100.1	GB_A05G3568.1	0.0063	0.012	0.525
54	Gorai.012G081500.1	GB_A06G1866.1	0.0167867	0.021	0.799368
55	Gorai.001G122000.1	GB_D07G1184.1	0.0906633	0.47891	0.189312
56	Gorai.004G104100.1	GB_A08G2801.1	0.0092439	0.039776	0.232399
57	Gorai.004G273200.1	GB_D08G2786.1	0.0134277	0.0357753	0.375335
58	Gorai.013G242200.1	GB_D13G2437.1	0.0933725	0.449741	0.207614
59	Ga04G1297	GB_A05G3568.1	0.0900301	0.486296	0.185134
60	Ga06G1952	GB_A06G1866.1	0.0906633	0.475486	0.190675
61	Ga06G1928	GB_D06G1934.1	0	0.00184696	0
62	Ga07G1191	GB_D07G1184.1	0.0918893	0.456899	0.201115
63	Ga08G2774	GB_A08G2801.1	0.00724676	0.0484131	0.149686
64	Gorai.013G242200.1	Ga08G2774	0.112611	0.539608	0.208691

## Sheet: Table S4
Supplementary Table S4. Cis-regulatory elements analysis in CER genes.
Gene Name	Plant growth and development								Phytohormone responsiveness													light responsiveness																					stress responsiveness
	CAT-box	circadian	GCN4_motif	O2-site	RY-element	MSA-like	CCGTCC motif		ABRE	AuxRR-core	CGTCA-motif	ERE	GARE-motif	P-box	TATC-box	TCA-element	TGA-box	TGA-element	JERE	TGACG-motif		3-AF1 binding site	ACE	AE-box	AT1-motif	ATC-motif	ATCT-motif	TCT-motif	Box 4	chs-CMA1a/2a/2b/2c	GA-motif	GATA-motif	G-Box	GT1-motif	GTGGC motif	I-box	LAMP-element	MRE	Sp1	Box II	TCCC-motif		ARE	GC-motif	LTR	MBS	TC-rich repeats	CARE	WUN-motif
GaCER01	2			1					2			1				1														1		2				1	2	1					2			1
GaCER02	2			1					1			1				1														1		2				1	2	1					2			1
GaCER03												4				1	1												7	2			2													1			2
GaCER04									1			3				1		1					1					1	2				1	1				1					4				1
GaCER05	3								5		1									1			1	1			1	2	2	2			3	2		2					1		4			1			1
GaCER06									4		1	1		1		1				1				2	1			1	3		1	2	2	2				1	2				3		1	1	1		1
GaCER07			1	1		1			4	1	4	4					1			4							1	1	4			1	5	1						1			2		2	1			1
GaCER08				1	2				3			1				2				4						1			1	1			4	1									4			2	1		1
GaCER09									7		2																		7				4	2															1
GaCER10				1	1				1			6	1	1		4							1	1					2			2	1			4							1		1	1
GrCER01				1	1						1	1								1			1		1				2			1		1		1							2		1	1	1		3
GrCER02									3		1	7		2						1				2					5	2		1	1	2				1					2						1
GrCER03				4					2		3	1								3								1	2	1						1					1		3			1			1
GrCER04				2	1				4							1				2						1		1				2	3	3				2			2		2			1
GrCER05										2		2				3								1	2				5	1													1		1
GrCER06				1					1			1	2	1						1				1	1		1		1					1									2		3
GrCER07	1								1			1	1	1										1					2			2	1	1		2	3				1		3	1		1
GrCER08									1		3																1	1	6	1			1	1							1		1			1	1
GrCER09					1		2		6		4		1			1												2	3	1			4	1				1					3		1	1	1
GbCER01A									1		4	2	1			2				5								2	2				1	1			1				1				1		1		1
GbCER02A	2			1							1	1				1				1								1		1		3	1	3		2	2						2			1
GbCER03A									4		2					1				2				1		1	1	1					4	3				2					2		1	1	1
GbCER04A	1			1						2		1				2									2				6	2			2										2		2				2
GbCER05A	1	1							8		4	1				1				4			1	3			1		2	3		2	5			1					2		7			4
GbCER06A									4		1	1		2		1				1				2	1			1	3		1	3	2	2				1	2	1			2		1	1	1		1
GbCER07A			1	1					4	1	4	4			1			1		4							2	1	4			1	5	1									3		2	1			1
GbCER08A							2		2	1		2				2												1	5			3	3	1		2							1			1
GbCER09D	1								1				1	2				1	1								1		2			3	2	1		3	3				1		4	1	1	1
GbCER10D					2				5		1	1								1								1	5	1			3	1				1			1		3			1	1		1
GbCER11D		1							5		1	3			1	2				1			5			1		1	2			2	6	1				2		1			2		1	1	2
GbCER12D		1			1				4		1	4								1								1	6	2			2																3
GbCER13D									4		1	8								1				1					6	1	1	2	2	2					2							1			2
GbCER14D				4					3		3	1			2					3							3	1	4			1	3								1		4		1	1
GbCER15D					1		2		6			2				4			1									2	3	1		1	4					1					3		1	1
GbCER16D				2					6			5																	9			1	2	6				1					2		1				1
GbCER17A											1	3				1				1									1					1									1
GhCER01A									1		4	2				2			1	4								2	2				1	1							1				1		1		1
GhCER02A	2			1							1	1			1	1				1								1		1		3	1	3		2	2						2			1
GhCER03A	1			1					4		3					1				3				1		1		1				1	4	3				2			1		3		1	1	1
GhCER04A	1			1						1		4			1	1								2	1				4	1		1	2								1		2		2				1
GhCER05A	1											3				3		2										2	2	1				1				1					4						2
GhCER06A				2							1	6				1			1	1				1			1	1	2			1		1				3					3						1
GhCER07A									4	1		1				1				1				2	1			1	3		1	2	2	2				1	2				3		1	1	1		1
GhCER08A				1		1			4	1	4	4			1				1	4							2	1	4			1	5	1						1			2		2	1			1
GhCER09A							1		2	1		1				2												1	5			3	3	1		2							1			1	1
GhCER10D	1					1	2		1					2				1	1							1			1			3	1	1		3	3				1		4			1
GhCER11D		1							5		1	2			1	2		1		1			5			1		1	2			2	6	1				3		1			2		1	1	2
GhCER12D		1							1														1						3	1		1	1													1	1
GhCER13D									1		1	2		1	1					1				3					2	1		2	1					3	2				2			1			1
GhCER14D				4					3		3	1			2					3							2	1	3			1	3								1		4		1	1
GhCER15D					1		2		6			1				4			1									2	3	1		2	4					1					3		1	1
GhCER16D				2					3			5																	9			1	1	6				1					2		1				1
	19	5	2	34	11		11	0	138	11	62	106	7	13	11	51	2	7	7	62	0	0	16	25	10	7	17	37	159	30	4	61	114	63	0	27	18	31	10		17	0	116	2	33	41	19	0	33
																							1	2	3	4	5	6	7	8	9	10	11
[truncated: 3 more columns]

## Sheet: Table S5
Supplementary Table S5. The protein to protein interaction annotation and mapping details of GhCER proteins
Query index	Gene anme	String Id	Identity %	Bitscore	e-value	Arabidopsis preferred Name	Annotation
1	GhCER01A	AT1G02190.1	57.8	323.2	1.9e-88	CER1	Very-long-chain aldehyde decarbonylase CER1; Aldehyde decarbonylase involved in the conversion of aldehydes to alkanes. Core component of a very-long-chain alkane synthesis complex. Involved in epicuticular wax biosynthesis and pollen fertility; Belongs to the sterol desaturase family.
2	GhCER02A	AT1G02205.3	61.8	768.8	2.5e-222	CER1	Very-long-chain aldehyde decarbonylase CER1; Aldehyde decarbonylase involved in the conversion of aldehydes to alkanes. Core component of a very-long-chain alkane synthesis complex. Involved in epicuticular wax biosynthesis and pollen fertility; Belongs to the sterol desaturase family.
3	GhCER03A	AT1G02205.3	64.7	833.2	1.1e-241	CER1	Very-long-chain aldehyde decarbonylase CER1; Aldehyde decarbonylase involved in the conversion of aldehydes to alkanes. Core component of a very-long-chain alkane synthesis complex. Involved in epicuticular wax biosynthesis and pollen fertility; Belongs to the sterol desaturase family.
4	GhCER04A	AT1G02205.3	61.6	709.5	9.4e-222	CER1	Very-long-chain aldehyde decarbonylase CER1; Aldehyde decarbonylase involved in the conversion of aldehydes to alkanes. Core component of a very-long-chain alkane synthesis complex. Involved in epicuticular wax biosynthesis and pollen fertility; Belongs to the sterol desaturase family.
5	GhCER05A	AT2G37700.3	60.8	766.9	1.6e-204	CER1	Very-long-chain aldehyde decarbonylase CER1; Aldehyde decarbonylase involved in the conversion of aldehydes to alkanes. Core component of a very-long-chain alkane synthesis complex. Involved in epicuticular wax biosynthesis and pollen fertility; Belongs to the sterol desaturase family.
6	GhCER06A	AT2G37700.3	66.6	357.8	4.5e-158	KCR1	Very-long-chain 3-oxoacyl-CoA reductase 1; Beta-ketoacyl-coenzyme A reductase required for the elongation of fatty acids precursors of sphingolipids, triacylglycerols, cuticular waxes and suberin. Responsible for the first reduction step in very long-chain fatty acids (VLCFAs) synthesis. Decreased expression of KCR1 (RNAi) leads to plants with fused vegetative and reproductive organs, and abnorma…
7	GhCER07A	AT1G02190.1	72.4	958.7	1.7e-279	CER3	Very-long-chain aldehyde decarbonylase CER3; Involved in cuticule membrane and wax production, and in the typhine and sopropollenin biosynthesis of pollen. Core components of a very-long-chain alkane synthesis complex. May be the fatty acid reductase responsible for aldehyde formation. Belongs to the sterol desaturase family.
8	GhCER08A	AT1G02205.3	79	909.8	9.1e-265	CER3	Very-long-chain aldehyde decarbonylase CER3; Involved in cuticule membrane and wax production, and in the typhine and sopropollenin biosynthesis of pollen. Core components of a very-long-chain alkane synthesis complex. May be the fatty acid reductase responsible for aldehyde formation. Belongs to the sterol desaturase family.
9	GhCER09A	AT1G02205.2	71.8	949.1	1.4e-276	CER3	Very-long-chain aldehyde decarbonylase CER3; Involved in cuticule membrane and wax production, and in the typhine and sopropollenin biosynthesis of pollen. Core components of a very-long-chain alkane synthesis complex. May be the fatty acid reductase responsible for aldehyde formation. Belongs to the sterol desaturase family.
10	GhCER10D	AT4G33790.1	78.9	803.9	4.2e-230	CER3	Very-long-chain aldehyde decarbonylase CER3; Involved in cuticule membrane and wax production, and in the typhine and sopropollenin biosynthesis of pollen. Core components of a very-long-chain alkane synthesis complex. May be the fatty acid reductase responsible for aldehyde formation. Belongs to the sterol desaturase family.
11	GhCER11D	AT4G34100.1	65.7	845.9	1.6e-245	CER1	Very-long-chain aldehyde decarbonylase CER1; Aldehyde decarbonylase involved in the conversion of aldehydes to alkanes. Core component of a very-long-chain alkane synthesis complex. Involved in epicuticular wax biosynthesis and pollen fertility; Belongs to the sterol desaturase family.
12	GhCER12D	AT5G01270.2	73.8	689.9	1.5e-198	CER3	Very-long-chain aldehyde decarbonylase CER3; Involved in cuticule membrane and wax production, and in the typhine and sopropollenin biosynthesis of pollen. Core components of a very-long-chain alkane synthesis complex. May be the fatty acid reductase responsible for aldehyde formation. Belongs to the sterol desaturase family.
13	GhCER13D	AT5G44150.1	72.5	958.4	2.2e-279	ECR	Very-long-chain enoyl-CoA reductase; Catalyzes the last of the four reactions of the long-chain fatty acids elongation cycle. This endoplasmic reticulum-bound enzymatic process, allows the addition of 2 carbons to the chain of long- and very long-chain fatty acids/VLCFAs per cycle. This enzyme reduces the trans-2,3-enoyl-CoA fatty acid intermediate to an acyl-CoA that can be further elongated by …
14	GhCER14D	AT5G57800.1	69.2	911.8	2.4e-265	CER3	Very-long-chain aldehyde decarbonylase CER3; Involved in cuticule membrane and wax production, and in the typhine and sopropollenin biosynthesis of pollen. Core components of a very-long-chain alkane synthesis complex. May be the fatty acid reductase responsible for aldehyde formation. Belongs to the sterol desaturase family.
15	GhCER15D	AT1G02190.1	72	946.4	8.8e-276	KCS1	3-ketoacyl-CoA synthase 1; Contributes to cuticular wax and suberin biosynthesis. Involved in both decarbonylation and acyl-reduction wax synthesis pathways. Elongase condensing enzyme mostly active with saturated fatty acids, especially with 16:0, 16:1, 18:0, and 20:0. Mediates the synthesis of VLCFAs from 20 to 26 carbons in length (e.g. C20:1, C20, C22, C24 and C26); Belongs to the thiolase-li…
16	GhCER16D	AT1G06350.1	62	461.5	4.9e-130	ECR	Very-long-chain enoyl-CoA reductase; Catalyzes the last of the four reactions of the long-chain fatty acids elongation cycle. This endoplasmic reticulum-bound enzymatic process, allows the addition of 2 carbons to the chain of long- and very long-chain fatty acids/VLCFAs per cycle. This enzyme reduces the trans-2,3-enoyl-CoA fatty acid intermediate to an acyl-CoA that can be further elongated by …

## Sheet: Table S6
Supplementary Table S6. Predicted transcription factor in 16 GhCER genes.
TF ID	TF annotation	Gh Gene ID	GhCER genes	start	stop	strand	score	p-value	q-value	cis-Acting Element
Gh_A08G2008	AP2	GH_A05G3493	GhCER01A	669	688	-	16.859	8e-07	0.0101	AATGAGAAAAAAAAAAGAAA
Gh_A08G2008	AP2	GH_A05G3493	GhCER01A	667	686	-	16.4615	1.18e-06	0.0101	TGAGAAAAAAAAAAGAAAGA
Gh_D07G0545	C2H2	GH_A05G3493	GhCER01A	716	727	-	16.8333	1.43e-06	0.0871	AGAAACAGAGGG
Gh_A12G0936	MIKC_MADS	GH_A05G3493	GhCER01A	665	685	+	16.0441	1.63e-06	0.00701	GTTCTTTCTTTTTTTTTTCTC
Gh_A05G2599	Dof	GH_A05G3493	GhCER01A	668	688	+	15.4219	1.79e-06	0.0266	CTTTCTTTTTTTTTTCTCATT
Gh_D11G2034	MYB_related	GH_A05G3493	GhCER01A	600	607	-	17.4608	3.32e-06	0.208	CTAGGGCA
Gh_D10G0079	MYB_related	GH_A05G3493	GhCER01A	600	607	-	16.1183	3.32e-06	0.208	CTAGGGCA
Gh_A11G1942	MYB_related	GH_A05G3493	GhCER01A	600	607	-	17.4608	3.32e-06	0.208	CTAGGGCA
Gh_A08G2008	AP2	GH_A05G3493	GhCER01A	674	693	-	15.2692	3.38e-06	0.0126	AAAAAAATGAGAAAAAAAAA
Gh_D08G1195	Nin-like	GH_A05G3493	GhCER01A	1615	1629	+	14.746	3.43e-06	0.214	CTTTGGCTCTTGGAA
Gh_A05G3867	C2H2	GH_A05G3493	GhCER01A	1411	1429	+	13.9545	3.47e-06	0.0274	CTCTCTTCTATTCATCCTC
Gh_A12G0936	MIKC_MADS	GH_A05G3493	GhCER01A	666	686	+	15.1324	3.95e-06	0.0135	TTCTTTCTTTTTTTTTTCTCA
Gh_A12G0936	MIKC_MADS	GH_A05G3493	GhCER01A	672	692	+	15.1029	4.06e-06	0.0135	CTTTTTTTTTTCTCATTTTTT
Gh_A08G2008	AP2	GH_A05G3493	GhCER01A	1410	1429	-	14.9744	4.29e-06	0.0128	GAGGATGAATAGAAGAGAGA
Gh_A08G2008	AP2	GH_A05G3493	GhCER01A	672	691	-	14.7179	5.26e-06	0.0146	AAAAATGAGAAAAAAAAAAG
Gh_A10G1607	bZIP	GH_A05G3493	GhCER01A	1795	1805	+	14.8254	6.16e-06	0.198	TCAAGCTGGCG
Gh_A01G0913	BBR-BPC	GH_A05G3493	GhCER01A	1924	1944	-	5.44444	6.25e-06	0.0914	ACCAGTCCCTCTCCCTGTCCA
Gh_D08G0306	WRKY	GH_A05G3493	GhCER01A	1151	1158	-	14.3548	6.64e-06	0.208	GGGTCAAC
Gh_A08G2008	AP2	GH_A05G3493	GhCER01A	665	684	-	14.359	6.91e-06	0.0161	AGAAAAAAAAAAGAAAGAAC
Gh_D11G1536	WRKY	GH_A05G3493	GhCER01A	1152	1162	+	14.1882	7.15e-06	0.224	TTGACCCAGGG
Gh_A08G2008	AP2	GH_A05G3493	GhCER01A	627	646	-	14.1923	7.83e-06	0.0167	TGAAAAAAAAATAAGAAAGA
Gh_A12G0936	MIKC_MADS	GH_A05G3493	GhCER01A	715	735	+	14.3088	7.96e-06	0.0173	GCCCTCTGTTTCTTGATTTCT
Gh_A12G0936	MIKC_MADS	GH_A05G3493	GhCER01A	659	679	+	14.2941	8.05e-06	0.0173	CCCCACGTTCTTTCTTTTTTT
Gh_D05G2786	bZIP	GH_A05G3493	GhCER01A	413	422	+	13.6165	8.49e-06	0.302	ATGGCGTCAC
Gh_D01G1330	BBR-BPC	GH_A05G3493	GhCER01A	1410	1433	-	4.8254	8.75e-06	0.0284	GTTAGAGGATGAATAGAAGAGAGA
Gh_D12G1425	TCP	GH_A05G3493	GhCER01A	328	337	-	13.6019	9.14e-06	0.167	TGGCTCCACC
Gh_D12G1425	TCP	GH_A05G3493	GhCER01A	493	502	-	13.6019	9.14e-06	0.167	TGGCTCCACC
Gh_D11G2341	MYB	GH_A05G3493	GhCER01A	528	546	+	14.0159	9.2e-06	0.19	ATGTCTCAACCAACTTTTT
Gh_D05G2786	bZIP	GH_A05G3493	GhCER01A	413	422	-	13.4586	9.65e-06	0.302	GTGACGCCAT
Gh_D10G0117	WRKY	GH_A05G3493	GhCER01A	1150	1168	+	14.1791	9.84e-06	0.465	TGTTGACCCAGGGAATCCC
Gh_A12G2645	MYB	GH_A05G3493	GhCER01A	528	546	-	13.746	1.05e-05	0.162	AAAAAGTTGGTTGAGACAT
Gh_D08G2099	EIL	GH_A05G3493	GhCER01A	1906	1920	-	13.3301	1.13e-05	0.705	GATCAAATTCAATGC
Gh_A05G0871	EIL	GH_A05G3493	GhCER01A	1906	1920	-	13.3301	1.13e-05	0.705	GATCAAATTCAATGC
Gh_A12G1522	TCP	GH_A05G3493	GhCER01A	492	504	+	12.0794	1.14e-05	0.224	TGGTGGAGCCAAT
Gh_D07G1816	MYB	GH_A05G3493	GhCER01A	1237	1250	-	13.6349	1.26e-05	0.564	TTGGTTAGGTAAGT
Gh_A07G1617	MYB	GH_A05G3493	GhCER01A	1237	1250	-	13.6349	1.26e-05	0.565	TTGGTTAGGTAAGT
Gh_A08G0476	bZIP	GH_A05G3493	GhCER01A	360	371	-	7.15385	1.3e-05	0.213	TGCTAACATGGC
Gh_A08G2008	AP2	GH_A05G3493	GhCER01A	661	680	-	13.4359	1.34e-05	0.0217	AAAAAAAAGAAAGAACGTGG
Gh_A12G0936	MIKC_MADS	GH_A05G3493	GhCER01A	667	687	+	13.6176	1.35e-05	0.0265	TCTTTCTTTTTTTTTTCTCAT
Gh_A12G0936	MIKC_MADS	GH_A05G3493	GhCER01A	661	681	+	13.5	1.47e-05	0.0276	CCACGTTCTTTCTTTTTTTTT
Gh_A08G2008	AP2	GH_A05G3493	GhCER01A	676	695	-	13.2436	1.53e-05	0.0223	AGAAAAAAATGAGAAAAAAA
Gh_D09G1082	MYB	GH_A05G3493	GhCER01A	1239	1248	-	13.6569	1.59e-05	0.483	GGTTAGGTAA
Gh_D09G1703	TCP	GH_A05G3493	GhCER01A	494	503	-	13.0108	1.59e-05	0.183	TTGGCTCCAC
Gh_D12G0971	WRKY	GH_A05G3493	GhCER01A	1149	1158	+	12.913	1.64e-05	0.509	CTGTTGACCC
Gh_A12G0936	MIKC_MADS	GH_A05G3493	GhCER01A	676	696	+	13.3382	1.65e-05	0.0289	TTTTTTTCTCATTTTTTTCTG
Gh_A10G0838	Dof	GH_A05G3493	GhCER01A	657	677	+	12.8571	1.67e-05	0.0559	TCCCCCACGTTCTTTCTTTTT
Gh_D09G1703	TCP	GH_A05G3493	GhCER01A	329	338	-	12.9032	1.76e-05	0.183	GTGGCTCCAC
Gh_D12G0316	MYB	GH_A05G3493	GhCER01A	1238	1252	-	13.0317	1.81e-05	0.258	AATTGGTTAGGTAAG
Gh_D01G1631	MYB	GH_A05G3493	GhCER01A	1238	1252	-	13.0317	1.81e-05	0.258	AATTGGTTAGGTAAG
Gh_A09G2437	Trihelix	GH_A05G3493	GhCER01A	1168	1184	-	13.1493	1.83e-05	0.57	AACATGTGGATTATTTG
Gh_A01G0913	BBR-BPC	GH_A05G3493	GhCER01A	660	680	+	1.98611	1.91e-05	0.0914	CCCACGTTCTTTCTTTTTTTT
Gh_D02G0148	bZIP	GH_A05G3493	GhCER01A	1795	1805	+	10.3889	1.95e-05	0.154	TCAAGCTGGCG
Gh_A02G0113	bZIP	GH_A05G3493	GhCER01A	1795	1805	+	10.3889	1.95e-05	0.154	TCAAGCTGGCG
Gh_A11G1781	bHLH	GH_A05G3493	GhCER01A	660	668	+	12.8925	2.05e-05	0.428	CCCACGTTC
Gh_A05G0559	bHLH	GH_A05G3493	GhCER01A	1919	1927	-	13.828	2.05e-05	0.283	TCCACTTGA
Gh_A10G0008	G2-like	GH_A05G3493	GhCER01A	1454	1462	-	12.6528	2.06e-05	0.546	AGGAAAACA
Gh_A12G1554	RAV	GH_A05G3493	GhCER01A	1226	1242	-	12.7143	2.07e-05	0.644	GTAAGTCTTTCTGTTGG
Gh_D01G1815	MYB	GH_A05G3493	GhCER01A	13	27	-	13.0952	2.11e-05	0.518	AAACAGGTTAGGTCA
Gh_D05G1306	MYB_related	GH_A05G3493	GhCER01A	600	609	+	12.0323	2.16e-05	0.271	TGCCCTAGTT
Gh_D02G2405	HD-ZIP	GH_A05G3493	GhCER01A	1269	1279	-	12.2206	2.18e-05	0.665	CCAATAATTTA
Gh_D05G0688	bHLH	GH_A05G3493	GhCER01A	1917	1930	-	13.127	2.49e-05	0.189	CTGTCCACTTGATC
Gh_A05G2599	Dof	GH_A05G3493	GhCER01A	673	693	+	12.4688	2.58e-05	0.0716	TTTTTTTTTTCTCATTTTTTT
Gh_A08G2008	AP2	GH_A05G3493	GhCER01A	625	644	-	12.4231	2.6e-05	0.0325	AAAAAAAAATAAGAAAGAGT
Gh_D08G2445	MYB	GH_A05G3493	GhCER01A	1238	1258	-	12.4603	2.63e-05	0.245	GGTTCAAATTGGTTAGGTAAG
Gh_A08G2287	MYB	GH_A05G3493	GhCER01A	1238	1258	-	12.4603	2.63e-05	0.248	GGTTCAAATTGGTTAGGTAAG
Gh_A05G2599	Dof	GH_A05G3493	GhCER01A	1563	1583	-	12.4375	2.64e-05	0.0716	CCAACTTTTTTTTTACTTTTA
Gh_D11G0887	TCP	GH_A05G3493	GhCER01A	329	338	-	11.6882	2.79e-05	0.32	GTGGCTCCAC
Gh_A11G0759	TCP	GH_A05G3493	GhCER01A	329	338	-	11.6882	2.79e-05	0.32	GTGGCTCCAC
Gh_A05G2936	TCP	GH_A05G3493	GhCER01A	329	337	-	11.871	2.81e-05	0.292	TGGCTCCAC
Gh_A05G2936	TCP	GH_A05G3493	GhCER01A	494	502	-	11.871	2.81e-05	0.292	TGGCTCCAC
Gh_D01G1815	MYB	GH_A05G3493	GhCER01A	1239	1253	-	12.746	2.82e-05	0.518	AAATTGGTTAGGTAA
Gh_D07G2291	MYB	GH_A05G3493	GhCER01A	1238	1250	+	12.9851	2.83e-05	0.402	CTTACCTAACCAA
Gh_A06G0359	ERF	GH_A05G3493	GhCER01A	1870	1889	+	8.88889	2.89e-05	0.355	GAACTCCCAAAGGCACCAAC
Gh_D01G1330	BBR-BPC	GH_A05G3493	GhCER01A	715	738	-	1.15873	3.05e-05	0.0495	AATAGAAATCAAGAAACAGAGGGC
Gh_D11G0887	TCP	GH_A05G3493	GhCER01A	494	503	-	11.5054	3.08e-05	0.32	TTGGCTCCAC
Gh_A11G0759	TCP	GH_A05G3493	GhCER01A	494	503	-	11.5054	3.08e-05	0.32	TTGGCTCCAC
Gh_A02G0736	MIKC_MADS	GH_A05G3493	GhCER01A	668	681	-	12.0794	3.11e-05	0.2	AAAAAAAAAGAAAG
Gh_D07G1491	MYB	GH_A05G3493	GhCER01A	523	543	+	11.9524	3.11e-05	0.128	TTTCAATGTCTCAACCAACTT
Gh_A10G0348	Dof	GH_A05G3493	GhCER01A	1767	1787	+	12.2222	3.12e-05	0.157	GTGAAGGATAAAAAGGATATA
Gh_D11G2341	MYB	GH_A05G3493	GhCER01A	1574	1592	-	12	3.13e-05	0.208	ATGTGTCAACCAACTTTTT
Gh_A02G0617	C2H2	GH_A05G3493	GhCER01A	391	405	-	11.8281	3.21e-05	0.47	AGCTCCACTAGAAAA
Gh_A03G1464	TCP	GH_A05G3493	GhCER01A	494	504	+	7.71429	3.23e-05	0.561	GTGGAGCCAAT
Gh_A10G0838	Dof	GH_A05G3493	GhCER01A	1563	1583	-	12.1429	3.27e-05	0.0988	CCAACTTTTTTTTTACTTTTA
Gh_D13G0483	GATA	GH_A05G3493	GhCER01A	1506	1524	-	5.36986	3.32e-05	0.392	CATTCTCTTTGGCATGATC
Gh_A13G0435	GATA	GH_A05G3493	GhCER01A	1506	1524	-	5.36986	3.32e-05	0.392	CATTCTCTTTGGCATGATC
Gh_D01G1446	GRAS	GH_A05G3493	GhCER01A	674	693	-	11.942	3.33e-05	0.126	AAAAAAATGAGAAAAAAAAA
Gh_Sca005979G01	HD-ZIP	GH_A05G3493	GhCER01A	1269	1279	-	12.2836	3.42e-05	1	CCAATAATTTA
Gh_D10G0847	HD-ZIP	GH_A05G3493	GhCER01A	1269	1279	-	12.2836	3.42e-05	1	CCAATAATTTA
Gh_D05G2786	bZIP	GH_A05G3493	GhCER01A	1602	1611	-	11.8722	3.43e-05	0.716	TTGGCGTCAC
Gh_A06G1734	Trihelix	GH_A05G3493	GhCER01A	559	573	+	12.1493	3.44e-05	0.435	ATCTATTTTAACCCT
Gh_A05G1236	TCP	GH_A05G3493	GhCER01A	329	336	-	10.0392	3.52e-05	0.264	GGCTCCAC
Gh_A05G1236	TCP	GH_A05G3493	GhCER01A	494	501	-	10.0392	3.52e-05	0.264	GGCTCCAC
Gh_D07G1491	MYB	GH_A05G3493	GhCER01A	488	508	-	11.7302	3.58e-05	0.131	ACTCATTGGCTCCACCAAAGA
Gh_A12G2645	MYB	GH_A05G3493	GhCER01A	1574	1592	+	11.6508	3.59e-05	0.249	AAAAAGTTGGTTGACACAT
Gh_D11G0645	LBD	GH_A05G3493	GhCER01A	1734	1748	+	11.6667	3.6e-05	1	CCTTTGATAGCGGAG
Gh_A11G0562	LBD	GH_A05G3493	GhCER01A	1734	1748	+	11.6667	3.6e-05	1	CCTTTGATAGCGGAG
Gh_A01G1802	HD-ZIP	GH_A05G3493	GhCER01A	1268	1280	+	12.1231	3.65e-05	1	ATAAATTATTGGC
Gh_A08G2008	AP2	GH_A05G3493	GhCER01A	573	592	-	11.859	3.67e-05	0.0388	AAGAAATAAAAAAAATGAAA
Gh_D01G1910	bHLH	GH_A05G3493	GhCER01A	1918	1928	-	12.25	3.74e-05	0.245	GTCCACTTGAT
Gh_D07G1261	MYB	GH_A05G3493	GhCER01A	1239	1248	+	11.4086	3.76e-05	0.472	TTACCTAACC
Gh_A01G1655	bZIP	GH_A05G3493	GhCER01A	1598	1612	+	10	3.77e-05	0.605	ACCGGTGACGCCAAA
Gh_D08G1449	MYB	GH_A05G3493	GhCER01A	1238	1252	-	11.7619	3.8e-05	0.321	AATTGGTTAGGTAAG
Gh_A04G0316	TCP	GH_A05G3493	GhCER01A	494	503	-	10.8817	3.83e-05	0.27	TTGGCTCCAC
Gh_A05G1857	TALE	GH_A05G3493	GhCER01A	1857	1876	+	9.5	3.85e-05	0.14	CTTTCGCGTCATCGAACTCC
Gh_D05G0940	Dof	GH_A05G3493	GhCER01A	658	678	+	12.0159	3.98e-05	0.134	CCCCCACGTTCTTTCTTTTTT
Gh_A08G2008	AP2	GH_A05G3493	GhCER01A	678	697	-	11.7051	4.02e-05	0.0408	TCAGAAAAAAATGAGAAAAA
Gh_A12G0527	MYB	GH_A05G3493	GhCER01A	1237	1249	-	12.0641	4.03e-05	0.507	TGGTTAGGTAAGT
Gh_D10G0582	Dof	GH_A05G3493	GhCER01A	663	683	-	11.9206	4.04e-05	0.15	GAAAAAAAAAAGAAAGAACGT
Gh_A10G0541	Dof	GH_A05G3493	GhCER01A	663	683	-	11.9206	4.04e-05	0.15	GAAAAAAAAAAGAAAGAACGT
Gh_D11G2034	MYB_related	GH_A05G3493	GhCER01A	1901	1908	+	9.15686	4.06e-05	0.318	CAAGGGCA
Gh_A11G1942	MYB_related	GH_A05G3493	GhCER01A	1901	1908	+	9.15686	4.06e-05	0.318	CAAGGGCA
Gh_D07G1299	WRKY	GH_A05G3493	GhCER01A	1144	1162	+	11.8413	4.07e-05	0.844	ACATCCTGTTGACCCAGGG
Gh_A13G1001	bHLH	GH_A05G3493	GhCER01A	1918	1928	+	11.3968	4.08e-05	0.267	ATCAAGTGGAC
Gh_A09G0195	HD-ZIP	GH_A05G3493	GhCER01A	1269	1279	-	12.3056	4.15e-05	1	CCAATAATTTA
Gh_A12G0936	MIKC_MADS	GH_A05G3493	GhCER01A	668	688	+	11.9265	4.15e-05	0.0516	CTTTCTTTTTTTTTTCTCATT
Gh_D11G1851	ZF-HD	GH_A05G3493	GhCER01A	1982	1996	+	11.6912	4.2e-05	0.876	ATTAGTAATTAATGG
Gh_A08G1308	MYB	GH_A05G3493	GhCER01A	1882	1892	-	11.6825	4.26e-05	0.332	CTTGTTGGTGC
Gh_A04G0316	TCP	GH_A05G3493	GhCER01A	329	338	-	10.6237	4.29e-05	0.27	GTGGCTCCAC
Gh_D01G1446	GRAS	GH_A05G3493	GhCER01A	705	724	-	11.5362	4.36e-05	0.156	AACAGAGGGCCAAAAAATAA
Gh_A12G1522	TCP	GH_A05G3493	GhCER01A	327	339	+	8.42857	4.38e-05	0.408	TGGTGGAGCCACA
Gh_D07G1491	MYB	GH_A05G3493	GhCER01A	1871	1891	+	11.3968	4.38e-05	0.142	AACTCCCAAAGGCACCAACAA
Gh_A05G1857	TALE	GH_A05G3493	GhCER01A	710	729	+	9.17568	4.39e-05	0.14	TTTTGGCCCTCTGTTTCTTG
Gh_D07G1550	B3	GH_A05G3493	GhCER01A	1106	1114	-	11.7478	4.49e-05	0.543	CCGCATGGG
Gh_D12G1755	Dof	GH_A05G3493	GhCER01A	1769	1787	+	11.7937	4.51e-05	0.211	GAAGGATAAAAAGGATATA
Gh_D05G1306	MYB_related	GH_A05G3493	GhCER01A	13	22	+	11.4409	4.52e-05	0.472	TGACCTAACC
Gh_D01G1330	BBR-BPC	GH_A05G3493	GhCER01A	1408	1431	-	-0.0952381	4.57e-05	0.0596	TAGAGGATGAATAGAAGAGAGATG
Gh_A07G1274	WRKY	GH_A05G3493	GhCER01A	1615	1625	-	11.3472	4.57e-05	1	AAGAGCCAAAG
Gh_D05G2610	TCP	GH_A05G3493	GhCER01A	328	337	-	8.27184	4.83e-05	0.234	TGGCTCCACC
Gh_D05G2610	TCP	GH_A05G3493	GhCER01A	493	502	-	8.27184	4.83e-05	0.234	TGGCTCCACC
Gh_A12G1522	TCP	GH_A05G3493	GhCER01A	328	340	-	8.01587	4.97e-05	0.408	CTGTGGCTCCACC
Gh_D09G1624	Dof	GH_A05G3493	GhCER01A	666	686	-	11.7143	5.05e-05	0.153	TGAGAAAAAAAAAAGAAAGAA
Gh_D12G0743	AP2	GH_A05G3493	GhCER01A	1746	1766	+	5.49412	5.12e-05	0.524	GAGCACATATACTCATTTATG
Gh_D01G1330	BBR-BPC	GH_A05G3493	GhCER01A	653	676	-	-0.539683	5.26e-05	0.0658	AAAAGAAAGAACGTGGGGGATTGA
Gh_D07G2090	MYB	GH_A05G3493	GhCER01A	530	544	+	11.0317	5.3e-05	0.205	GTCTCAACCAACTTT
Gh_A09G0903	bZIP	GH_A05G3493	GhCER01A	412	422	+	8.52381	5.44e-05	0.589	AATGGCGTCAC
Gh_A12G2645	MYB	GH_A05G3493	GhCER01A	344	362	-	10.8413	5.45e-05	0.249	GGCATGTTGGTTGTGTCAA
Gh_D01G1330	BBR-BPC	GH_A05G3493	GhCER01A	1924	1947	+	-0.650794	5.45e-05	0.0667	TGGACAGGGAGAGGGACTGGTGAG
Gh_D11G2225	bZIP	GH_A05G3493	GhCER01A	409	423	+	8.47619	5.55e-05	0.867	TAGAATGGCGTCACT
Gh_A01G0650	ERF	GH_A05G3493	GhCER01A	492	512	-	8.36508	5.56e-05	0.493	CCAAACTCATTGGCTCCACCA
Gh_D07G1305	MYB	GH_A05G3493	GhCER01A	348	362	+	11.3651	5.6e-05	0.381	CACAACCAACATGCC
Gh_D11G0473	HD-ZIP	GH_A05G3493	GhCER01A	1262	1282	-	11.375	5.66e-05	1	TTGCCAATAATTTATTCAGTA
Gh_A05G3867	C2H2	GH_A05G3493	GhCER01A	1767	1785	-	8.63636	5.7e-05	0.0783	TATCCTTTTTATCCTTCAC
Gh_D07G0068	CPP	GH_A05G3493	GhCER01A	1249	1258	+	11.5312	5.72e-05	0.984	AATTTGAACC
Gh_A12G0483	ARF	GH_A05G3493	GhCER01A	511	519	-	11.2979	5.74e-05	0.717	GGTGTCGCC
Gh_D01G0982	ZF-HD	GH_A05G3493	GhCER01A	260	270	-	11.5909	5.78e-05	1	TCGTAATTAAT
Gh_A03G0524	ERF	GH_A05G3493	GhCER01A	488	502	+	4.61905	5.85e-05	0.48	TCTTTGGTGGAGCCA
Gh_D12G0857	G2-like	GH_A05G3493	GhCER01A	1159	1169	-	11.6989	5.86e-05	0.918	TGGGATTCCCT
Gh_D12G0743	AP2	GH_A05G3493	GhCER01A	649	669	+	5.05882	5.89e-05	0.524	CAATTCAATCCCCCACGTTCT
Gh_D08G1484	LBD	GH_A05G3493	GhCER01A	1076	1094	-	10.4762	5.89e-05	0.612	ATATCGGCAGAATCCGAGC
Gh_D05G3714	MYB	GH_A05G3493	GhCER01A	1574	1588	+	11.5873	5.89e-05	0.681	AAAAAGTTGGTTGAC
Gh_Sca004932G06	ERF	GH_A05G3493	GhCER01A	325	335	-	6.63492	5.98e-05	0.237	GCTCCACCAAT
Gh_D11G3136	ERF	GH_A05G3493	GhCER01A	325	335	-	6.63492	5.98e-05	0.236	GCTCCACCAAT
Gh_A01G0139	G2-like	GH_A05G3493	GhCER01A	1078	1087	-	11.1043	6.08e-05	1	CAGAATCCGA
Gh_D07G0469	LFY	GH_A05G3493	GhCER01A	711	729	+	7.63235	6.09e-05	0.687	TTTGGCCCTCTGTTTCTTG
Gh_D07G0469	LFY	GH_A05G3493	GhCER01A	711	729	-	7.63235	6.09e-05	0.687	CAAGAAACAGAGGGCCAAA
Gh_A05G0554	EIL	GH_A05G3493	GhCER01A	1772	1792	-	9.89744	6.11e-05	0.631	ACGTCTATATCCTTTTTATCC
Gh_A05G3867	C2H2	GH_A05G3493	GhCER01A	1920	1938	-	8.47727	6.15e-05	0.0783	CCCTCTCCCTGTCCACTTG
Gh_A05G0416	bHLH	GH_A05G3493	GhCER01A	660	669	+	11.1915	6.16e-05	0.381	CCCACGTTCT
Gh_A05G0416	bHLH	GH_A05G3493	GhCER01A	660	669	-	11.1915	6.16e-05	0.381	AGAACGTGGG
Gh_D10G1741	MYB	GH_A05G3493	GhCER01A	1239	1248	-	11.0971	6.21e-05	0.479	GGTTAGGTAA
Gh_D05G2610	TCP	GH_A05G3493	GhCER01A	330	339	+	7.59223	6.26e-05	0.234	TGGAGCCACA
Gh_D11G0887	TCP	GH_A05G3493	GhCER01A	329	338	+	10.2151	6.28e-05	0.435	GTGGAGCCAC
Gh_A11G0759	TCP	GH_A05G3493	GhCER01A	329	338	+	10.2151	6.28e-05	0.435	GTGGAGCCAC
Gh_A12G0936	MIKC_MADS	GH_A05G3493	GhCER01A	627	647	+	11.1618	6.44e-05	0.0661	TCTTTCTTATTTTTTTTTCAG
Gh_A07G1572	TCP	GH_A05G3493	GhCER01A	493	522	+	1.80769	6.52e-05	0.306	GGTGGAGCCAATGAGTTTGGCGACACCAGT
Gh_A10G1563	MYB	GH_A05G3493	GhCER01A	1241	1255	-	11.6667	6.52e-05	0.592	TCAAATTGGTTAGGT
Gh_D01G0702	WRKY	GH_A05G3493	GhCER01A	1148	1160	+	11.1429	6.53e-05	1	CCTGTTGACCCAG
Gh_A11G0984	WRKY	GH_A05G3493	GhCER01A	1150	1157	-	12.1398	6.53e-05	1	GGTCAACA
Gh_A07G0411	ARF	GH_A05G3493	GhCER01A	510	519	+	11.4921	6.54e-05	0.749	TGGCGACACC
Gh_D08G1195	Nin-like	GH_A05G3493	GhCER01A	1850	1864	+	11.381	6.61e-05	0.878	GATTAGCCTTTCGCG
Gh_A05G3867	C2H2	GH_A05G3493	GhCER01A	1764	1782	-	8.32576	6.62e-05	0.0825	CCTTTTTATCCTTCACCAT
Gh_A03G0607	bHLH	GH_A05G3493	GhCER01A	654	668	+	7.52778	6.65e-05	0.693	CAATCCCCCACGTTC
Gh_D01G0390	BES1	GH_A05G3493	GhCER01A	940	950	-	2.5873	6.72e-05	0.805	TGCTCGTGTTG
Gh_D10G0079	MYB_related	GH_A05G3493	GhCER01A	1901	1908	+	7.30108	6.74e-05	0.384	CAAGGGCA
Gh_D04G0113	WRKY	GH_A05G3493	GhCER01A	1148	1159	+	10.5238	6.78e-05	1	CCTGTTGACCCA
Gh_A03G0524	ERF	GH_A05G3493	GhCER01A	323	337	+	4.07937	6.79e-05	0.48	AAATTGGTGGAGCCA
Gh_A09G0075	bHLH	GH_A05G3493	GhCER01A	1176	1183	+	10.2239	6.8e-05	0.712	CCACATGT
Gh_D13G0754	MYB	GH_A05G3493	GhCER01A	1309	1323	+	9.55556	6.83e-05	0.656	TATCGAAGCTCCATC
Gh_A04G0594	MYB	GH_A05G3493	GhCER01A	1238	1252	-	9	6.86e-05	0.54	AATTGGTTAGGTAAG
Gh_D07G1868	FAR1	GH_A05G3493	GhCER01A	658	672	+	4.15873	6.93e-05	0.866	CCCCCACGTTCTTTC
Gh_D11G0861	LBD	GH_A05G3493	GhCER01A	1076	1090	+	10	6.94e-05	0.619	GCTCGGATTCTGCCG
Gh_A11G0741	LBD	GH_A05G3493	GhCER01A	1076	1090	+	10	6.94e-05	0.619	GCTCGGATTCTGCCG
Gh_A05G2599	Dof	GH_A05G3493	GhCER01A	537	557	+	11.0781	6.94e-05	0.118	CCAACTTTTTTTTTTAATTTA
Gh_A08G2008	AP2	GH_A05G3493	GhCER01A	1770	1789	+	10.7051	7.03e-05	0.0628	AAGGATAAAAAGGATATAGA
Gh_A04G1331	SBP	GH_A05G3493	GhCER01A	192	202	-	11.4603	7.04e-05	1	ATTGTACTGGT
Gh_D01G1330	BBR-BPC	GH_A05G3493	GhCER01A	651	674	-	-1.49206	7.08e-05	0.0744	AAGAAAGAACGTGGGGGATTGAAT
Gh_A10G1678	bZIP	GH_A05G3493	GhCER01A	1598	1612	-	7.2381	7.13e-05	1	TTTGGCGTCACCGGT
Gh_D01G1330	BBR-BPC	GH_A05G3493	GhCER01A	1918	1941	+	-1.52381	7.15e-05	0.0744	ATCAAGTGGACAGGGAGAGGGACT
Gh_A01G1655	bZIP	GH_A05G3493	GhCER01A	409	423	+	8.4127	7.18e-05	0.641	TAGAATGGCGTCACT
Gh_A10G1563	MYB	GH_A05G3493	GhCER01A	15	29	-	11.5238	7.24e-05	0.592	CCAAACAGGTTAGGT
Gh_D11G2341	MYB	GH_A05G3493	GhCER01A	344	362	+	10.3333	7.32e-05	0.267	TTGACACAACCAACATGCC
Gh_D10G0582	Dof	GH_A05G3493	GhCER01A	532	552	-	11.2063	7.36e-05	0.15	TAAAAAAAAAAGTTGGTTGAG
Gh_A10G0541	Dof	GH_A05G3493	GhCER01A	532	552	-	11.2063	7.36e-05	0.15	TAAAAAAAAAAGTTGGTTGAG
Gh_A02G0324	CPP	GH_A05G3493	GhCER01A	247	259	-	9.77143	7.41e-05	0.368	CAAAATTTTAGGA
Gh_D11G2061	MYB	GH_A05G3493	GhCER01A	350	362	-	-0.435897	7.43e-05	0.319	GGCATGTTGGTTG
Gh_A11G1913	MYB	GH_A05G3493	GhCER01A	350	362	-	-0.435897	7.43e-05	0.319	GGCATGTTGGTTG
Gh_D05G2786	bZIP	GH_A05G3493	GhCER01A	1602	1611	+	10.7068	7.5e-05	0.783	GTGACGCCAA
Gh_A05G2194	ERF	GH_A05G3493	GhCER01A	324	338	-	7.74603	7.55e-05	0.293	GTGGCTCCACCAATT
Gh_A10G1678	bZIP	GH_A05G3493	GhCER01A	412	426	+	6.96825	7.76e-05	1	AATGGCGTCACTTGT
Gh_D13G2199	ERF	GH_A05G3493	GhCER01A	1597	1611	-	7.96825	7.86e-05	0.441	TTGGCGTCACCGGTT
Gh_D05G3221	NAC	GH_A05G3493	GhCER01A	1789	1805	-	6.35897	7.89e-05	1	CGCCAGCTTGAAGACGT
Gh_A04G0414	NAC	GH_A05G3493	GhCER01A	1789	1805	-	6.35897	7.89e-05	1	CGCCAGCTTGAAGACGT
Gh_D01G1446	GRAS	GH_A05G3493	GhCER01A	663	682	-	10.5942	7.94e-05	0.188	AAAAAAAAAAGAAAGAACGT
Gh_A07G1572	TCP	GH_A05G3493	GhCER01A	328	357	+	1.0641	8e-05	0.306	GGTGGAGCCACAGAGTTTGACACAACCAAC
Gh_A03G1464	TCP	GH_A05G3493	GhCER01A	328	338	-	4.63492	8.02e-05	0.835	GTGGCTCCACC
Gh_D05G0940	Dof	GH_A05G3493	GhCER01A	1562	1582	-	11.0794	8.1e-05	0.175	CAACTTTTTTTTTACTTTTAA
Gh_A02G0617	C2H2	GH_A05G3493	GhCER01A	1760	1774	-	10.3594	8.21e-05	0.639	TCCTTCACCATAAAT
Gh_A05G2194	ERF	GH_A05G3493	GhCER01A	1876	1890	+	7.50794	8.26e-05	0.293	CCAAAGGCACCAACA
Gh_A05G1683	BES1	GH_A05G3493	GhCER01A	940	959	+	5.19048	8.28e-05	0.596	CAACACGAGCAATTTTCTCA
Gh_A05G3867	C2H2	GH_A05G3493	GhCER01A	1408	1426	+	7.84091	8.35e-05	0.0871	CATCTCTCTTCTATTCATC
Gh_D01G1010	B3	GH_A05G3493	GhCER01A	441	461	+	-4.92537	8.38e-05	0.429	AATACTGTTATTTCTGAAAAA
Gh_A10G0471	ERF	GH_A05G3493	GhCER01A	1599	1619	-	5.28571	8.59e-05	1	CAAAGAGTTTGGCGTCACCGG
Gh_D01G0982	ZF-HD	GH_A05G3493	GhCER01A	1961	1971	-	11.197	8.6e-05	1	GAGTAATTAAG
Gh_Sca004932G06	ERF	GH_A05G3493	GhCER01A	1525	1535	+	5.42857	8.61e-05	0.237	ACTCCACCAAT
Gh_D11G3136	ERF	GH_A05G3493	GhCER01A	1525	1535	+	5.42857	8.61e-05	0.236	ACTCCACCAAT
Gh_A07G1922	LBD	GH_A05G3493	GhCER01A	1076	1090	+	9.88889	8.66e-05	0.773	GCTCGGATTCTGCCG
Gh_D07G1491	MYB	GH_A05G3493	GhCER01A	1228	1248	+	10.2222	8.67e-05	0.184	AACAGAAAGACTTACCTAACC
Gh_A05G2599	Dof	GH_A05G3493	GhCER01A	674	694	+	10.7344	8.69e-05	0.134	TTTTTTTTTCTCATTTTTTTC
Gh_D01G1910	bHLH	GH_A05G3493	GhCER01A	352	362	+	8.875	8.72e-05	0.364	ACCAACATGCC
Gh_A06G1176	ERF	GH_A05G3493	GhCER01A	491	507	+	2.74603	8.82e-05	0.411	TTGGTGGAGCCAATGAG
Gh_A13G0715	WRKY	GH_A05G3493	GhCER01A	1150	1159	-	10.5745	8.97e-05	0.958	TGGGTCAACA
Gh_D10G0266	ARF	GH_A05G3493	GhCER01A	509	518	-	9.41176	9.03e-05	0.629	GTGTCGCCAA
Gh_A10G1563	MYB	GH_A05G3493	GhCER01A	1607	1621	-	11.1905	9.05e-05	0.592	GCCAAAGAGTTTGGC
Gh_A10G1563	MYB	GH_A05G3493	GhCER01A	499	513	+	11.1746	9.13e-05	0.592	GCCAATGAGTTTGGC
Gh_A05G2936	TCP	GH_A05G3493	GhCER01A	330	338	+	9.54839	9.2e-05	0.319	TGGAGCCAC
Gh_A06G1176	ERF	GH_A05G3493	GhCER01A	326	342	+	2.5873	9.21e-05	0.411	TTGGTGGAGCCACAGAG
Gh_A12G0527	MYB	GH_A05G3493	GhCER01A	532	544	-	10.1026	9.27e-05	0.536	AAAGTTGGTTGAG
Gh_D08G1424	WRKY	GH_A05G3493	GhCER01A	1220	1233	-	9.80952	9.29e-05	1	TCTGTTGGCTATGG
Gh_D12G1425	TCP	GH_A05G3493	GhCER01A	1523	1532	+	9.37864	9.49e-05	0.328	TGACTCCACC
Gh_A11G0080	ERF	GH_A05G3493	GhCER01A	990	1002	-	8.47619	9.75e-05	0.871	TGATGTCGATCTT
Gh_D07G1816	MYB	GH_A05G3493	GhCER01A	11	24	-	11.0476	9.76e-05	0.564	CAGGTTAGGTCACT
Gh_A07G1617	MYB	GH_A05G3493	GhCER01A	11	24	-	11.0476	9.76e-05	0.565	CAGGTTAGGTCACT
Gh_A05G2599	Dof	GH_A05G3493	GhCER01A	574	594	+	10.5469	9.79e-05	0.14	TTCATTTTTTTTATTTCTTTT
Gh_D12G1996	BES1	GH_A05G3493	GhCER01A	659	673	+	5.25397	9.92e-05	0.886	CCCCACGTTCTTTCT
Gh_A06G0223	bHLH	GH_A05G3493	GhCER01A	1914	1934	-	6.54167	9.96e-05	0.886	CTCCCTGTCCACTTGATCAAA
Gh_A05G3499	WRKY	GH_A05G3493	GhCER01A	1148	1160	+	6.95238	9.97e-05	0.78	CCTGTTGACCCAG
Gh_A08G2008	AP2	GH_A05G3496	GhCER02A	1086	1105	-	19.2051	5.15e-08	0.00308	AAGAAAAAGGAAGAAAGACA
Gh_D10G0582	Dof	GH_A05G3496	GhCER02A	1088	1108	-	16.7619	6.71e-08	0.00405	AAAAAGAAAAAGGAAGAAAGA
Gh_A10G0541	Dof	GH_A05G3496	GhCER02A	1088	1108	-	16.7619	6.71e-08	0.00406	AAAAAGAAAAAGGAAGAAAGA
Gh_D12G0857	G2-like	GH_A05G3496	GhCER02A	1551	1561	+	15.7312	2.39e-07	0.015	GTAGATTCCGG
Gh_A08G2008	AP2	GH_A05G3496	GhCER02A	1051	1070	-	17.6667	3.43e-07	0.00683	AATGAGGAAAAAAAAAGAGA
Gh_A12G0936	MIKC_MADS	GH_A05G3496	GhCER02A	1084	1104	+	16.9265	5.98e-07	0.00701	CTTGTCTTTCTTCCTTTTTCT
Gh_A10G0838	Dof	GH_A05G3496	GhCER02A	1082	1102	+	15.3968	7.85e-07	0.0158	TTCTTGTCTTTCTTCCTTTTT
Gh_D05G0940	Dof	GH_A05G3496	GhCER02A	1083	1103	+	15.7302	8.32e-07	0.0252	TCTTGTCTTTCTTCCTTTTTC
Gh_A08G2008	AP2	GH_A05G3496	GhCER02A	1088	1107	-	16.5128	1.12e-06	0.0101	AAAAGAAAAAGGAAGAAAGA
Gh_D09G1624	Dof	GH_A05G3496	GhCER02A	1091	1111	-	15.2063	1.25e-06	0.0378	GTTAAAAAGAAAAAGGAAGAA
Gh_D04G0641	MYB	GH_A05G3496	GhCER02A	905	919	+	15.381	1.38e-06	0.0864	GTCCTTATCTTTACC
Gh_A12G0936	MIKC_MADS	GH_A05G3496	GhCER02A	1080	1100	+	16.1912	1.4e-06	0.00701	TTTTCTTGTCTTTCTTCCTTT
Gh_A10G0838	Dof	GH_A05G3496	GhCER02A	1088	1108	+	14.9524	1.47e-06	0.0185	TCTTTCTTCCTTTTTCTTTTT
Gh_A12G0936	MIKC_MADS	GH_A05G3496	GhCER02A	1086	1106	+	16.0882	1.56e-06	0.00701	TGTCTTTCTTCCTTTTTCTTT
Gh_A08G2008	AP2	GH_A05G3496	GhCER02A	1090	1109	-	16.1538	1.57e-06	0.0112	TAAAAAGAAAAAGGAAGAAA
Gh_D01G1330	BBR-BPC	GH_A05G3496	GhCER02A	1088	1111	-	8.25397	2.48e-06	0.0165	GTTAAAAAGAAAAAGGAAGAAAGA
Gh_A08G2008	AP2	GH_A05G3496	GhCER02A	1499	1518	-	15.4359	2.94e-06	0.0126	TATGGAAAGAGGAGGAGAGA
Gh_A08G2008	AP2	GH_A05G3496	GhCER02A	1497	1516	-	15.2051	3.57e-06	0.0126	TGGAAAGAGGAGGAGAGACT
Gh_A07G0522	Dof	GH_A05G3496	GhCER02A	1090	1103	-	13.6667	3.97e-06	0.122	GAAAAAGGAAGAAA
Gh_D05G0940	Dof	GH_A05G3496	GhCER02A	1089	1109	+	14.3016	4.65e-06	0.0403	CTTTCTTCCTTTTTCTTTTTA
Gh_A08G2008	AP2	GH_A05G3496	GhCER02A	1047	1066	-	14.6923	5.36e-06	0.0146	AGGAAAAAAAAAGAGACTCA
Gh_D12G1755	Dof	GH_A05G3496	GhCER02A	1362	1380	-	14.1429	5.88e-06	0.15	GGAGGGTAAAAAGTGTAAT
Gh_D01G1330	BBR-BPC	GH_A05G3496	GhCER02A	1491	1514	-	5.87302	6.01e-06	0.0281	GAAAGAGGAGGAGAGACTTAGAGG
Gh_A05G2599	Dof	GH_A05G3496	GhCER02A	1085	1105	+	14.1406	6.38e-06	0.0447	TTGTCTTTCTTCCTTTTTCTT
Gh_D04G1244	MYB	GH_A05G3496	GhCER02A	293	313	+	14.4744	6.5e-06	0.243	GCCGAAGTGGATAAACAGAGA
Gh_A04G0758	MYB	GH_A05G3496	GhCER02A	293	313	+	14.4744	6.5e-06	0.246	GCCGAAGTGGATAAACAGAGA
Gh_A08G2008	AP2	GH_A05G3496	GhCER02A	1307	1326	-	14.3846	6.78e-06	0.0161	AAGGAAAAATGGAGAAGAAA
Gh_A12G0936	MIKC_MADS	GH_A05G3496	GhCER02A	1090	1110	+	14.5	6.81e-06	0.0166	TTTCTTCCTTTTTCTTTTTAA
Gh_A01G0913	BBR-BPC	GH_A05G3496	GhCER02A	1492	1512	+	5	7.25e-06	0.0914	CTCTAAGTCTCTCCTCCTCTT
Gh_A08G2008	AP2	GH_A05G3496	GhCER02A	1054	1073	-	14.2949	7.26e-06	0.0161	AAAAATGAGGAAAAAAAAAG
Gh_A10G0348	Dof	GH_A05G3496	GhCER02A	1091	1111	-	13.7302	7.83e-06	0.118	GTTAAAAAGAAAAAGGAAGAA
Gh_A08G2042	NAC	GH_A05G3496	GhCER02A	705	725	-	13.7778	8.24e-06	0.513	TGTTACTTATATTAAAAGCAA
Gh_A08G2008	AP2	GH_A05G3496	GhCER02A	1084	1103	-	14.1026	8.37e-06	0.0167	GAAAAAGGAAGAAAGACAAG
Gh_D01G1330	BBR-BPC	GH_A05G3496	GhCER02A	1086	1109	-	4.74603	9e-06	0.0284	TAAAAAGAAAAAGGAAGAAAGACA
Gh_D13G0594	MYB	GH_A05G3496	GhCER02A	907	919	-	14.2063	9e-06	0.282	GGTAAAGATAAGG
Gh_D08G2447	NAC	GH_A05G3496	GhCER02A	705	725	-	13.3016	1.04e-05	0.647	TGTTACTTATATTAAAAGCAA
Gh_A05G2066	Trihelix	GH_A05G3496	GhCER02A	1363	1378	-	13.3492	1.06e-05	0.665	AGGGTAAAAAGTGTAA
Gh_D01G1330	BBR-BPC	GH_A05G3496	GhCER02A	1487	1510	-	4.25397	1.07e-05	0.0284	GAGGAGGAGAGACTTAGAGGTGTA
Gh_A05G2599	Dof	GH_A05G3496	GhCER02A	1050	1070	+	13.4375	1.18e-05	0.0659	GTCTCTTTTTTTTTCCTCATT
Gh_D01G1330	BBR-BPC	GH_A05G3496	GhCER02A	1080	1103	-	3.85714	1.23e-05	0.0297	GAAAAAGGAAGAAAGACAAGAAAA
Gh_D01G1330	BBR-BPC	GH_A05G3496	GhCER02A	1497	1520	-	3.84127	1.24e-05	0.0297	ATTATGGAAAGAGGAGGAGAGACT
Gh_D01G1330	BBR-BPC	GH_A05G3496	GhCER02A	1499	1522	-	3.57143	1.36e-05	0.0302	GAATTATGGAAAGAGGAGGAGAGA
Gh_D12G2056	G2-like	GH_A05G3496	GhCER02A	1339	1353	+	13.3971	1.39e-05	0.839	ATCCAAATATTCTTT
Gh_A08G2008	AP2	GH_A05G3496	GhCER02A	1056	1075	-	13.3205	1.45e-05	0.0219	TGAAAAATGAGGAAAAAAAA
Gh_D10G0179	bHLH	GH_A05G3496	GhCER02A	64	77	+	10.0588	1.55e-05	0.639	CTTAAGTCACATGA
Gh_A05G2599	Dof	GH_A05G3496	GhCER02A	1093	1113	+	13.0625	1.62e-05	0.0659	CTTCCTTTTTCTTTTTAACAT
Gh_D01G1446	GRAS	GH_A05G3496	GhCER02A	1084	1103	-	12.942	1.65e-05	0.0928	GAAAAAGGAAGAAAGACAAG
Gh_D03G0374	HD-ZIP	GH_A05G3496	GhCER02A	1074	1084	+	12.0909	1.69e-05	0.345	CAATCATTTTC
Gh_A02G1237	HD-ZIP	GH_A05G3496	GhCER02A	1074	1084	+	12.0909	1.69e-05	0.35	CAATCATTTTC
Gh_A12G0936	MIKC_MADS	GH_A05G3496	GhCER02A	1054	1074	+	13.25	1.76e-05	0.0289	CTTTTTTTTTCCTCATTTTTC
Gh_D01G1446	GRAS	GH_A05G3496	GhCER02A	1078	1097	-	12.8261	1.8e-05	0.0928	GGAAGAAAGACAAGAAAATG
Gh_D12G1755	Dof	GH_A05G3496	GhCER02A	1091	1109	-	12.9206	1.82e-05	0.207	TAAAAAGAAAAAGGAAGAA
Gh_D08G1663	G2-like	GH_A05G3496	GhCER02A	1341	1354	-	13.1905	1.86e-05	1	AAAAGAATATTTGG
Gh_A12G0936	MIKC_MADS	GH_A05G3496	GhCER02A	1087	1107	+	13.1471	1.89e-05	0.0299	GTCTTTCTTCCTTTTTCTTTT
Gh_A06G1734	Trihelix	GH_A05G3496	GhCER02A	1364	1378	+	12.8657	1.96e-05	0.435	TACACTTTTTACCCT
Gh_D01G1330	BBR-BPC	GH_A05G3496	GhCER02A	1495	1518	-	2.47619	1.97e-05	0.037	TATGGAAAGAGGAGGAGAGACTTA
Gh_A01G0913	BBR-BPC	GH_A05G3496	GhCER02A	1498	1518	+	1.81944	2.01e-05	0.0914	GTCTCTCCTCCTCTTTCCATA
Gh_A05G2066	Trihelix	GH_A05G3496	GhCER02A	1420	1435	-	12.6349	2.2e-05	0.687	AGGGTAAAATGGTAAT
Gh_D05G0940	Dof	GH_A05G3496	GhCER02A	1426	1446	+	12.6508	2.33e-05	0.0883	ATTTTACCCTTCATCTTTTTC
Gh_D07G1550	B3	GH_A05G3496	GhCER02A	404	412	+	12.7913	2.33e-05	0.487	TGGCATGCC
Gh_D07G1550	B3	GH_A05G3496	GhCER02A	405	413	-	12.7913	2.33e-05	0.487	TGGCATGCC
Gh_A13G1061	NAC	GH_A05G3496	GhCER02A	705	725	+	10.1587	2.52e-05	0.635	TTGCTTTTAATATAAGTAACA
Gh_D01G1446	GRAS	GH_A05G3496	GhCER02A	1493	1512	-	12.3333	2.54e-05	0.11	AAGAGGAGGAGAGACTTAGA
Gh_A05G1961	ERF	GH_A05G3496	GhCER02A	1830	1839	-	12.3226	2.58e-05	0.32	AACCGACCAA
Gh_D10G2404	ERF	GH_A05G3496	GhCER02A	1688	1697	+	12.3647	2.58e-05	0.446	CACTGCTCCG
Gh_A10G2156	ERF	GH_A05G3496	GhCER02A	1688	1697	+	12.3647	2.58e-05	0.447	CACTGCTCCG
Gh_A05G1857	TALE	GH_A05G3496	GhCER02A	1498	1517	+	10.3649	2.7e-05	0.135	GTCTCTCCTCCTCTTTCCAT
Gh_D09G0991	MYB	GH_A05G3496	GhCER02A	1202	1211	-	12.7742	2.71e-05	0.834	TTGATAAGGT
Gh_A08G2008	AP2	GH_A05G3496	GhCER02A	1049	1068	-	12.3077	2.8e-05	0.0342	TGAGGAAAAAAAAAGAGACT
Gh_D08G2565	ERF	GH_A05G3496	GhCER02A	1830	1843	+	11.5714	2.9e-05	0.362	TTGGTCGGTTGATT
Gh_D07G0130	ERF	GH_A05G3496	GhCER02A	1830	1843	+	11.5714	2.9e-05	0.361	TTGGTCGGTTGATT
Gh_A10G0348	Dof	GH_A05G3496	GhCER02A	1362	1382	-	12.3016	2.92e-05	0.157	TTGGAGGGTAAAAAGTGTAAT
Gh_A13G2218	Dof	GH_A05G3496	GhCER02A	1089	1103	+	12.3968	3.13e-05	0.344	CTTTCTTCCTTTTTC
Gh_A08G2008	AP2	GH_A05G3496	GhCER02A	1081	1100	-	12.0513	3.27e-05	0.0384	AAAGGAAGAAAGACAAGAAA
Gh_D04G1244	MYB	GH_A05G3496	GhCER02A	902	922	-	12.0513	3.31e-05	0.457	CATGGTAAAGATAAGGACTAA
Gh_A04G0758	MYB	GH_A05G3496	GhCER02A	902	922	-	12.0513	3.31e-05	0.462	CATGGTAAAGATAAGGACTAA
Gh_D12G0959	ERF	GH_A05G3496	GhCER02A	1885	1899	+	7.49206	3.56e-05	0.557	AAGGGCCACCATTAC
Gh_A08G2008	AP2	GH_A05G3496	GhCER02A	1305	1324	-	11.859	3.67e-05	0.0388	GGAAAAATGGAGAAGAAAGT
Gh_D10G0179	bHLH	GH_A05G3496	GhCER02A	70	83	-	7.7451	3.7e-05	0.639	ACACAGTCATGTGA
Gh_A10G0838	Dof	GH_A05G3496	GhCER02A	1425	1445	+	12	3.72e-05	0.107	CATTTTACCCTTCATCTTTTT
Gh_D08G1807	HD-ZIP	GH_A05G3496	GhCER02A	1072	1082	+	12.0781	3.78e-05	1	TTCAATCATTT
Gh_D07G1550	B3	GH_A05G3496	GhCER02A	383	391	+	11.9478	3.88e-05	0.543	GCGCATGCT
Gh_A07G2343	Trihelix	GH_A05G3496	GhCER02A	1368	1377	+	10.4362	3.94e-05	1	CTTTTTACCC
Gh_D12G2242	HSF	GH_A05G3496	GhCER02A	1550	1563	-	9.74603	3.99e-05	0.622	ATCCGGAATCTACT
Gh_D04G1301	G2-like	GH_A05G3496	GhCER02A	1344	1354	-	11.9048	4.01e-05	0.623	AAAAGAATATT
Gh_D11G2061	MYB	GH_A05G3496	GhCER02A	1828	1840	+	2.12821	4.04e-05	0.319	AGTTGGTCGGTTG
Gh_A11G1913	MYB	GH_A05G3496	GhCER02A	1828	1840	+	2.12821	4.04e-05	0.319	AGTTGGTCGGTTG
Gh_A11G2334	G2-like	GH_A05G3496	GhCER02A	1341	1354	-	12.2381	4.08e-05	1	AAAAGAATATTTGG
Gh_A03G1332	NAC	GH_A05G3496	GhCER02A	705	723	+	10.7778	4.11e-05	1	TTGCTTTTAATATAAGTAA
Gh_A05G2506	NAC	GH_A05G3496	GhCER02A	404	415	+	11.6559	4.21e-05	1	TGGCATGCCACT
Gh_D01G1330	BBR-BPC	GH_A05G3496	GhCER02A	1084	1107	-	0.0952381	4.3e-05	0.0587	AAAAGAAAAAGGAAGAAAGACAAG
Gh_D05G1963	ERF	GH_A05G3496	GhCER02A	1831	1843	+	8.8254	4.3e-05	0.312	TGGTCGGTTGATT
Gh_A05G1769	ERF	GH_A05G3496	GhCER02A	1831	1843	+	8.8254	4.3e-05	0.313	TGGTCGGTTGATT
Gh_D11G1873	C2H2	GH_A05G3496	GhCER02A	1029	1045	-	10.4921	4.33e-05	0.858	TCCTAAAAGACAGAAAA
Gh_D11G1062	NAC	GH_A05G3496	GhCER02A	707	723	-	11.5079	4.39e-05	1	TTACTTATATTAAAAGC
Gh_A01G0913	BBR-BPC	GH_A05G3496	GhCER02A	1502	1522	+	-0.805556	4.41e-05	0.125	CTCCTCCTCTTTCCATAATTC
Gh_D01G1330	BBR-BPC	GH_A05G3496	GhCER02A	1481	1504	-	0.015873	4.41e-05	0.0589	GAGAGACTTAGAGGTGTAAATAAA
Gh_D11G2467	NAC	GH_A05G3496	GhCER02A	705	723	-	9.42857	4.44e-05	0.922	TTACTTATATTAAAAGCAA
Gh_A02G1353	HSF	GH_A05G3496	GhCER02A	1551	1562	+	11.0476	4.44e-05	0.624	GTAGATTCCGGA
Gh_A09G2437	Trihelix	GH_A05G3496	GhCER02A	629	645	-	11.3881	4.51e-05	0.57	GACATGTGAATAATATA
Gh_D03G0220	ERF	GH_A05G3496	GhCER02A	1829	1845	+	6.93651	4.58e-05	0.628	GTTGGTCGGTTGATTTT
Gh_A13G2218	Dof	GH_A05G3496	GhCER02A	220	234	+	11.9683	4.68e-05	0.344	TCTTGTACCTTTTTT
Gh_Sca004932G06	ERF	GH_A05G3496	GhCER02A	1684	1694	+	7.46032	4.74e-05	0.228	TTGCCACTGCT
Gh_D11G3136	ERF	GH_A05G3496	GhCER02A	1684	1694	+	7.46032	4.74e-05	0.228	TTGCCACTGCT
Gh_A07G0522	Dof	GH_A05G3496	GhCER02A	221	234	-	11.8413	4.87e-05	0.336	AAAAAAGGTACAAG
Gh_D01G1446	GRAS	GH_A05G3496	GhCER02A	1080	1099	-	11.3623	4.88e-05	0.165	AAGGAAGAAAGACAAGAAAA
Gh_A09G2437	Trihelix	GH_A05G3496	GhCER02A	62	78	-	11.209	4.91e-05	0.57	GTCATGTGACTTAAGTG
Gh_A03G0673	MYB_related	GH_A05G3496	GhCER02A	297	310	+	11.7302	4.94e-05	1	AAGTGGATAAACAG
Gh_A11G0077	MIKC_MADS	GH_A05G3496	GhCER02A	943	949	+	13.0972	5.1e-05	0.528	CATCATC
Gh_A02G0227	G2-like	GH_A05G3496	GhCER02A	1552	1559	-	11.2381	5.1e-05	0.8	GGAATCTA
Gh_D09G0462	MYB	GH_A05G3496	GhCER02A	902	916	+	11.7143	5.18e-05	0.641	TTAGTCCTTATCTTT
Gh_A09G0455	MYB	GH_A05G3496	GhCER02A	902	916	+	11.7143	5.18e-05	0.628	TTAGTCCTTATCTTT
Gh_D07G1550	B3	GH_A05G3496	GhCER02A	384	392	-	11.3739	5.19e-05	0.543	TAGCATGCG
Gh_D11G0093	HSF	GH_A05G3496	GhCER02A	1551	1562	+	10.8571	5.21e-05	0.768	GTAGATTCCGGA
Gh_A09G2423	ERF	GH_A05G3496	GhCER02A	1829	1845	-	9.20635	5.28e-05	0.548	AAAATCAACCGACCAAC
Gh_D01G1330	BBR-BPC	GH_A05G3496	GhCER02A	1082	1105	-	-0.714286	5.56e-05	0.0667	AAGAAAAAGGAAGAAAGACAAGAA
Gh_D12G2056	G2-like	GH_A05G3496	GhCER02A	593	607	+	11.7647	5.73e-05	1	TTAATAATATTCTCA
Gh_D02G0148	bZIP	GH_A05G3496	GhCER02A	1802	1812	-	6.55556	5.86e-05	0.229	CCCAACTGTAA
Gh_A02G0113	bZIP	GH_A05G3496	GhCER02A	1802	1812	-	6.55556	5.86e-05	0.229	CCCAACTGTAA
Gh_A12G1015	ERF	GH_A05G3496	GhCER02A	1827	1841	+	7.71429	5.99e-05	0.688	GAGTTGGTCGGTTGA
Gh_D01G1059	HSF	GH_A05G3496	GhCER02A	1310	1324	-	6.98611	6.02e-05	0.878	GGAAAAATGGAGAAG
Gh_A09G0075	bHLH	GH_A05G3496	GhCER02A	637	644	+	10.4328	6.03e-05	0.712	TCACATGT
Gh_D09G0462	MYB	GH_A05G3496	GhCER02A	1198	1212	+	11.4762	6.16e-05	0.641	TATCACCTTATCAAA
Gh_A09G0455	MYB	GH_A05G3496	GhCER02A	1198	1212	+	11.4762	6.16e-05	0.628	TATCACCTTATCAAA
Gh_A11G2875	MYB_related	GH_A05G3496	GhCER02A	299	308	+	11.7204	6.26e-05	0.653	GTGGATAAAC
Gh_D09G2413	MYB_related	GH_A05G3496	GhCER02A	296	310	+	11.381	6.72e-05	1	GAAGTGGATAAACAG
Gh_D01G1059	HSF	GH_A05G3496	GhCER02A	1550	1564	+	6.51389	6.98e-05	0.878	AGTAGATTCCGGATT
Gh_D01G1964	Dof	GH_A05G3496	GhCER02A	1093	1103	-	11.5079	7e-05	0.863	GAAAAAGGAAG
Gh_A01G1713	Dof	GH_A05G3496	GhCER02A	1093	1103	-	11.5079	7e-05	0.864	GAAAAAGGAAG
Gh_A04G0594	MYB	GH_A05G3496	GhCER02A	1755	1769	+	8.90476	7.03e-05	0.54	AACATATTAGGTCTT
Gh_D10G0582	Dof	GH_A05G3496	GhCER02A	509	529	-	11.254	7.08e-05	0.15	CAAGGACTAAAGTAAAATAAA
Gh_A10G0541	Dof	GH_A05G3496	GhCER02A	509	529	-	11.254	7.08e-05	0.15	CAAGGACTAAAGTAAAATAAA
Gh_D01G1330	BBR-BPC	GH_A05G3496	GhCER02A	1051	1074	-	-1.53968	7.19e-05	0.0744	GAAAAATGAGGAAAAAAAAAGAGA
Gh_A05G2652	bHLH	GH_A05G3496	GhCER02A	62	76	-	6.87302	7.2e-05	0.573	CATGTGACTTAAGTG
Gh_A06G1719	G2-like	GH_A05G3496	GhCER02A	1342	1354	-	11	7.24e-05	1	AAAAGAATATTTG
Gh_D03G0682	WRKY	GH_A05G3496	GhCER02A	202	212	+	11	7.28e-05	1	AATAGTCAAAT
Gh_A12G1286	C2H2	GH_A05G3496	GhCER02A	1026	1045	-	8.7619	7.33e-05	1	TCCTAAAAGACAGAAAATTT
Gh_D09G0462	MYB	GH_A05G3496	GhCER02A	1740	1754	-	11.2222	7.33e-05	0.655	GTTAATCTTATCAAT
Gh_A09G0455	MYB	GH_A05G3496	GhCER02A	1740	1754	-	11.2222	7.33e-05	0.641	GTTAATCTTATCAAT
Gh_D12G1530	C2H2	GH_A05G3496	GhCER02A	1030	1045	+	8.56944	7.39e-05	1	TTTCTGTCTTTTAGGA
Gh_D01G0951	ARF	GH_A05G3496	GhCER02A	1829	1838	-	11.254	7.4e-05	0.654	ACCGACCAAC
Gh_A11G0080	ERF	GH_A05G3496	GhCER02A	1829	1841	+	9.53968	7.46e-05	0.778	GTTGGTCGGTTGA
Gh_D05G0940	Dof	GH_A05G3496	GhCER02A	1638	1658	+	11.1905	7.48e-05	0.175	TCTTTGATTTCTGACTTTATC
Gh_A06G0764	WRKY	GH_A05G3496	GhCER02A	200	212	-	10.5079	7.5e-05	0.931	ATTTGACTATTGA
Gh_D11G0373	bHLH	GH_A05G3496	GhCER02A	71	84	+	5.38095	7.5e-05	0.67	CACATGACTGTGTT
Gh_D06G0592	HSF	GH_A05G3496	GhCER02A	1551	1561	-	8.44444	7.71e-05	1	CCGGAATCTAC
Gh_D10G0582	Dof	GH_A05G3496	GhCER02A	1087	1107	-	11.1429	7.74e-05	0.15	AAAAGAAAAAGGAAGAAAGAC
Gh_A10G0541	Dof	GH_A05G3496	GhCER02A	1087	1107	-	11.1429	7.74e-05	0.15	AAAAGAAAAAGGAAGAAAGAC
Gh_A01G0151	Trihelix	GH_A05G3496	GhCER02A	1421	1438	+	11.1343	7.83e-05	0.545	TTACCATTTTACCCTTCA
Gh_A05G0138	G2-like	GH_A05G3496	GhCER02A	1549	1559	-	11.2222	7.83e-05	1	GGAATCTACTA
Gh_A05G3867	C2H2	GH_A05G3496	GhCER02A	1498	1516	+	7.96212	7.88e-05	0.0871	GTCTCTCCTCCTCTTTCCA
Gh_A02G0736	MIKC_MADS	GH_A05G3496	GhCER02A	1060	1073	-	10.4921	7.95e-05	0.243	AAAAATGAGGAAAA
Gh_D02G1714	bHLH	GH_A05G3496	GhCER02A	64	84	+	8.84127	8.03e-05	0.521	CTTAAGTCACATGACTGTGTT
Gh_D01G1010	B3	GH_A05G3496	GhCER02A	1318	1338	-	-4.76119	8.06e-05	0.429	AGTTTTTTTATGAAGGAAAAA
Gh_A10G0884	WOX	GH_A05G3496	GhCER02A	1073	1083	+	10.6795	8.18e-05	0.883	TCAATCATTTT
Gh_A10G1028	HSF	GH_A05G3496	GhCER02A	1550	1564	+	9.34921	8.22e-05	0.892	AGTAGATTCCGGATT
Gh_D01G1815	MYB	GH_A05G3496	GhCER02A	1149	1163	-	11.2381	8.29e-05	0.573	ATAACAATTAGGCAT
Gh_D11G2839	bHLH	GH_A05G3496	GhCER02A	70	79	-	9.14286	8.32e-05	0.469	AGTCATGTGA
Gh_D09G0991	MYB	GH_A05G3496	GhCER02A	906	915	-	11	8.4e-05	0.863	AAGATAAGGA
Gh_A05G3867	C2H2	GH_A05G3496	GhCER02A	1492	1510	+	7.82576	8.41e-05	0.0871	CTCTAAGTCTCTCCTCCTC
Gh_A10G0519	C2H2	GH_A05G3496	GhCER02A	1028	1045	-	8.42857	8.42e-05	1	TCCTAAAAGACAGAAAAT
Gh_D08G1812	MYB_related	GH_A05G3496	GhCER02A	298	312	-	11.0635	8.47e-05	1	CTCTGTTTATCCACT
Gh_A08G2008	AP2	GH_A05G3496	GhCER02A	1083	1102	-	10.3462	8.49e-05	0.0726	AAAAAGGAAGAAAGACAAGA
Gh_A13G1001	bHLH	GH_A05G3496	GhCER02A	556	566	-	5.90476	8.54e-05	0.322	GGAAAGTGGAA
Gh_D12G1407	NAC	GH_A05G3496	GhCER02A	986	1000	+	10.4762	8.57e-05	1	CTTCGAGTACACACT
Gh_D11G2839	bHLH	GH_A05G3496	GhCER02A	637	646	-	8.93651	8.87e-05	0.469	TGACATGTGA
Gh_A12G2292	WRKY	GH_A05G3496	GhCER02A	202	214	-	7.87302	8.9e-05	1	TTATTTGACTATT
Gh_D09G1624	Dof	GH_A05G3496	GhCER02A	1434	1454	-	10.9524	9.09e-05	0.199	AAATTATAGAAAAAGATGAAG
Gh_A02G0736	MIKC_MADS	GH_A05G3496	GhCER02A	293	306	+	10.2857	9.1e-05	0.251	GCCGAAGTGGATAA
Gh_D10G0803	ARF	GH_A05G3496	GhCER02A	1831	1838	-	7.77647	9.1e-05	1	ACCGACCA
Gh_A08G0476	bZIP	GH_A05G3496	GhCER02A	524	535	-	0.166667	9.22e-05	0.347	TGGTTACAAGGA
Gh_A06G0628	MYB_related	GH_A05G3496	GhCER02A	905	919	+	10.5873	9.24e-05	1	GTCCTTATCTTTACC
Gh_D01G1446	GRAS	GH_A05G3496	GhCER02A	1088	1107	-	10.3333	9.3e-05	0.188	AAAAGAAAAAGGAAGAAAGA
Gh_D12G1530	C2H2	GH_A05G3496	GhCER02A	1082	1097	+	7.91667	9.35e-05	1	TTCTTGTCTTTCTTCC
Gh_A03G1597	MYB_related	GH_A05G3496	GhCER02A	1760	1768	+	11.0896	9.48e-05	0.594	ATTAGGTCT
Gh_A10G1563	MYB	GH_A05G3496	GhCER02A	1151	1165	-	11.1111	9.5e-05	0.592	TGATAACAATTAGGC
Gh_A05G2066	Trihelix	GH_A05G3496	GhCER02A	128	143	-	10.873	9.62e-05	1	ATGGTTAAAATAAGAA
Gh_A10G1607	bZIP	GH_A05G3496	GhCER02A	1802	1812	-	9.49206	9.77e-05	0.556	CCCAACTGTAA
Gh_Sca005978G01	WRKY	GH_A05G3496	GhCER02A	202	212	+	10.6032	9.81e-05	1	AATAGTCAAAT
Gh_A11G3156	HD-ZIP	GH_A05G3496	GhCER02A	1072	1081	+	11.4795	9.84e-05	1	TTCAATCATT
Gh_A12G1411	C2H2	GH_A05G3496	GhCER02A	1029	1045	-	7.7619	9.88e-05	0.869	TCCTAAAAGACAGAAAA
Gh_A05G2066	Trihelix	GH_A05G3496	GhCER02A	852	867	-	10.8254	9.96e-05	1	ATAGTAAAAATTTATA
Gh_A10G1028	HSF	GH_A05G3496	GhCER02A	1310	1324	-	8.88889	9.99e-05	0.892	GGAAAAATGGAGAAG
Gh_A09G2142	Nin-like	GH_A05G3496	GhCER02A	1583	1601	+	7.79365	9.99e-05	0.691	AAGACTTTTCCCGTTGCCT
Gh_D11G0093	HSF	GH_A06G1828	GhCER03A	294	305	-	17.5714	5.54e-07	0.0346	GAAGTTTCTAGA
Gh_A02G1353	HSF	GH_A06G1828	GhCER03A	294	305	-	17.4921	7.44e-07	0.0466	GAAGTTTCTAGA
Gh_D06G0592	HSF	GH_A06G1828	GhCER03A	295	305	+	17.7143	1.2e-06	0.0752	CTAGAAACTTC
Gh_A05G1961	ERF	GH_A06G1828	GhCER03A	311	320	-	15.2796	1.48e-06	0.0926	CACCGACCAT
Gh_A11G1675	bZIP	GH_A06G1828	GhCER03A	1848	1862	+	15.7937	1.57e-06	0.0491	GACGATCACGTGGAC
Gh_D11G2839	bHLH	GH_A06G1828	GhCER03A	1853	1862	-	16.6667	1.86e-06	0.0583	GTCCACGTGA
Gh_D08G2565	ERF	GH_A06G1828	GhCER03A	311	324	+	15.9683	2.47e-06	0.113	ATGGTCGGTGAGAC
Gh_D07G0130	ERF	GH_A06G1828	GhCER03A	311	324	+	15.9683	2.47e-06	0.113	ATGGTCGGTGAGAC
Gh_D03G0220	ERF	GH_A06G1828	GhCER03A	310	326	+	15.9683	2.79e-06	0.174	AATGGTCGGTGAGACTA
Gh_D13G0878	MIKC_MADS	GH_A06G1828	GhCER03A	754	765	-	14.7586	2.88e-06	0.178	CTAAAAATGGGA
Gh_A13G0751	MIKC_MADS	GH_A06G1828	GhCER03A	754	765	-	14.7586	2.88e-06	0.179	CTAAAAATGGGA
Gh_D11G2561	bZIP	GH_A06G1828	GhCER03A	1850	1861	+	15.3656	3.02e-06	0.0945	CGATCACGTGGA
Gh_A01G1768	bZIP	GH_A06G1828	GhCER03A	1847	1864	+	14.6032	3.03e-06	0.0946	AGACGATCACGTGGACGA
Gh_A09G0075	bHLH	GH_A06G1828	GhCER03A	1853	1860	+	16.3731	3.32e-06	0.104	TCACGTGG
Gh_A10G0884	WOX	GH_A06G1828	GhCER03A	392	402	+	15.7436	3.36e-06	0.104	TCAATCAATCA
Gh_D08G2445	MYB	GH_A06G1828	GhCER03A	1400	1420	+	15.4127	3.54e-06	0.0541	GGGCTAAATTTGTTTGGTGCG
Gh_A08G2287	MYB	GH_A06G1828	GhCER03A	1400	1420	+	15.4127	3.54e-06	0.0549	GGGCTAAATTTGTTTGGTGCG
Gh_D11G1147	bZIP	GH_A06G1828	GhCER03A	1848	1862	+	13.8254	3.62e-06	0.113	GACGATCACGTGGAC
Gh_A09G0631	CAMTA	GH_A06G1828	GhCER03A	1528	1545	+	14.9524	4.07e-06	0.127	ACGTAGAGATAGCGTGTG
Gh_A08G1122	bZIP	GH_A06G1828	GhCER03A	1848	1862	-	13.9841	4.24e-06	0.132	GTCCACGTGATCGTC
Gh_A05G3867	C2H2	GH_A06G1828	GhCER03A	1912	1930	+	13.5303	4.4e-06	0.0274	CCACCCCTCCCTCCACATA
Gh_D11G0826	bHLH	GH_A06G1828	GhCER03A	1853	1860	-	15.2473	4.75e-06	0.149	CCACGTGA
Gh_D02G1502	MIKC_MADS	GH_A06G1828	GhCER03A	753	765	-	14.3433	4.91e-06	0.229	CTAAAAATGGGAA
Gh_D12G0618	bZIP	GH_A06G1828	GhCER03A	1853	1862	+	14	5.37e-06	0.112	TCACGTGGAC
Gh_D05G1946	bZIP	GH_A06G1828	GhCER03A	1850	1867	-	13.0794	6.2e-06	0.193	CATTCGTCCACGTGATCG
Gh_D07G1800	bZIP	GH_A06G1828	GhCER03A	1853	1860	+	15.9785	6.64e-06	0.0833	TCACGTGG
Gh_D12G2242	HSF	GH_A06G1828	GhCER03A	293	306	+	13.8413	6.82e-06	0.233	ATCTAGAAACTTCA
Gh_D07G1543	bHLH	GH_A06G1828	GhCER03A	1847	1860	+	14.5694	7.08e-06	0.195	AGACGATCACGTGG
Gh_A08G1385	bZIP	GH_A06G1828	GhCER03A	1848	1862	+	12.4603	7.36e-06	0.23	GACGATCACGTGGAC
Gh_D04G1244	MYB	GH_A06G1828	GhCER03A	687	707	-	14.2051	7.95e-06	0.243	AACGGAATGGATAAAAATTGA
Gh_A04G0758	MYB	GH_A06G1828	GhCER03A	687	707	-	14.2051	7.95e-06	0.246	AACGGAATGGATAAAAATTGA
Gh_D05G2714	bZIP	GH_A06G1828	GhCER03A	1848	1862	+	11.5556	8.46e-06	0.264	GACGATCACGTGGAC
Gh_A02G0324	CPP	GH_A06G1828	GhCER03A	1112	1124	-	10.9429	8.61e-06	0.264	AGAAATTTTAACG
Gh_A05G3867	C2H2	GH_A06G1828	GhCER03A	1909	1927	+	12.2879	8.73e-06	0.0317	ATACCACCCCTCCCTCCAC
Gh_D01G1330	BBR-BPC	GH_A06G1828	GhCER03A	1641	1664	+	4.73016	9.05e-06	0.0284	GGGAGGAAGATAAAGGGTGAATAA
Gh_D04G1301	G2-like	GH_A06G1828	GhCER03A	1959	1969	-	12.7778	9.16e-06	0.284	AAGGGAATTTT
Gh_D11G0373	bHLH	GH_A06G1828	GhCER03A	1846	1859	-	14	9.46e-06	0.295	CACGTGATCGTCTT
Gh_A05G1857	TALE	GH_A06G1828	GhCER03A	1638	1657	-	12.527	1.02e-05	0.0766	CCCTTTATCTTCCTCCCTTT
Gh_D01G1330	BBR-BPC	GH_A06G1828	GhCER03A	1637	1660	+	4.39683	1.02e-05	0.0284	AAAAGGGAGGAAGATAAAGGGTGA
Gh_D01G1330	BBR-BPC	GH_A06G1828	GhCER03A	1639	1662	+	4.31746	1.05e-05	0.0284	AAGGGAGGAAGATAAAGGGTGAAT
Gh_D06G1002	MYB	GH_A06G1828	GhCER03A	1248	1262	-	14.3333	1.06e-05	0.652	AGAGTTAACCGTTGA
Gh_A06G0223	bHLH	GH_A06G1828	GhCER03A	1845	1865	+	12.9028	1.07e-05	0.335	TAAGACGATCACGTGGACGAA
Gh_D01G1446	GRAS	GH_A06G1828	GhCER03A	1641	1660	+	13.4203	1.16e-05	0.0928	GGGAGGAAGATAAAGGGTGA
Gh_D01G1964	Dof	GH_A06G1828	GhCER03A	471	481	-	12.7143	1.17e-05	0.241	CAAAAAGGTAA
Gh_A01G1713	Dof	GH_A06G1828	GhCER03A	471	481	-	12.7143	1.17e-05	0.241	CAAAAAGGTAA
Gh_D13G2199	ERF	GH_A06G1828	GhCER03A	1701	1715	-	12.6349	1.21e-05	0.379	CTGTTTCGGCCGGTT
Gh_D08G1484	LBD	GH_A06G1828	GhCER03A	1581	1599	+	13.127	1.23e-05	0.255	ATGGCAGCACATTTTCTGG
Gh_A05G0383	MYB	GH_A06G1828	GhCER03A	1248	1262	-	14.0317	1.23e-05	0.758	AGAGTTAACCGTTGA
Gh_A10G1028	HSF	GH_A06G1828	GhCER03A	292	306	-	13.1429	1.3e-05	0.407	TGAAGTTTCTAGATT
Gh_A05G2652	bHLH	GH_A06G1828	GhCER03A	1845	1859	-	12.5873	1.32e-05	0.414	CACGTGATCGTCTTA
Gh_A10G0348	Dof	GH_A06G1828	GhCER03A	1641	1661	+	13.127	1.4e-05	0.157	GGGAGGAAGATAAAGGGTGAA
Gh_A09G1458	MYB	GH_A06G1828	GhCER03A	1249	1263	-	13.8889	1.41e-05	0.88	CAGAGTTAACCGTTG
Gh_A05G3867	C2H2	GH_A06G1828	GhCER03A	1915	1933	+	11.3712	1.42e-05	0.0368	CCCCTCCCTCCACATACAA
Gh_A10G2220	MIKC_MADS	GH_A06G1828	GhCER03A	750	768	+	13.1029	1.54e-05	0.376	AACTTCCCATTTTTAGAGA
Gh_A01G0913	BBR-BPC	GH_A06G1828	GhCER03A	1525	1545	-	2.68056	1.54e-05	0.0914	CACACGCTATCTCTACGTTTC
Gh_D01G1059	HSF	GH_A06G1828	GhCER03A	292	306	-	10.8889	1.54e-05	0.878	TGAAGTTTCTAGATT
Gh_D11G0861	LBD	GH_A06G1828	GhCER03A	1585	1599	-	12.7302	1.57e-05	0.367	CCAGAAAATGTGCTG
Gh_A11G0741	LBD	GH_A06G1828	GhCER03A	1585	1599	-	12.7302	1.57e-05	0.367	CCAGAAAATGTGCTG
Gh_D11G2467	NAC	GH_A06G1828	GhCER03A	1537	1555	+	11.9048	1.7e-05	0.531	TAGCGTGTGACTGGAGGAA
Gh_D06G1146	NAC	GH_A06G1828	GhCER03A	1537	1554	+	12.873	1.71e-05	0.355	TAGCGTGTGACTGGAGGA
Gh_A09G0075	bHLH	GH_A06G1828	GhCER03A	922	929	+	14.0597	1.72e-05	0.36	TCACATGG
Gh_A11G1301	bHLH	GH_A06G1828	GhCER03A	1853	1860	-	14.1613	1.76e-05	0.507	CCACGTGA
Gh_D12G0743	AP2	GH_A06G1828	GhCER03A	1597	1617	+	8.57647	1.8e-05	0.281	TGGCACAGTTAGTGAGGTACT
Gh_Sca004932G06	ERF	GH_A06G1828	GhCER03A	141	151	-	10.2698	1.83e-05	0.19	CATGCACCGCT
Gh_D11G3136	ERF	GH_A06G1828	GhCER03A	141	151	-	10.2698	1.83e-05	0.19	CATGCACCGCT
Gh_A11G1781	bHLH	GH_A06G1828	GhCER03A	1853	1861	-	13.0968	1.85e-05	0.428	TCCACGTGA
Gh_D07G1491	MYB	GH_A06G1828	GhCER03A	1980	2000	+	12.6984	1.93e-05	0.0969	TTGCAGCTAGCTCACCAAATC
Gh_D05G1963	ERF	GH_A06G1828	GhCER03A	312	324	+	11.746	1.93e-05	0.312	TGGTCGGTGAGAC
Gh_A05G1769	ERF	GH_A06G1828	GhCER03A	312	324	+	11.746	1.93e-05	0.313	TGGTCGGTGAGAC
Gh_A03G0607	bHLH	GH_A06G1828	GhCER03A	1846	1860	+	11.0833	1.96e-05	0.324	AAGACGATCACGTGG
Gh_D08G2456	MYB	GH_A06G1828	GhCER03A	1407	1427	-	11.9683	1.98e-05	0.174	TCCCTATCGCACCAAACAAAT
Gh_D12G0316	MYB	GH_A06G1828	GhCER03A	1406	1420	+	12.9365	2.01e-05	0.258	AATTTGTTTGGTGCG
Gh_D01G1631	MYB	GH_A06G1828	GhCER03A	1406	1420	+	12.9365	2.01e-05	0.258	AATTTGTTTGGTGCG
Gh_D02G1714	bHLH	GH_A06G1828	GhCER03A	1846	1866	-	12.4286	2.03e-05	0.368	ATTCGTCCACGTGATCGTCTT
Gh_A03G0607	bHLH	GH_A06G1828	GhCER03A	1853	1867	-	10.9306	2.08e-05	0.324	CATTCGTCCACGTGA
Gh_A12G1015	ERF	GH_A06G1828	GhCER03A	308	322	+	10.873	2.2e-05	0.688	TTAATGGTCGGTGAG
Gh_D07G1491	MYB	GH_A06G1828	GhCER03A	1410	1430	-	12.4921	2.21e-05	0.0969	GTATCCCTATCGCACCAAACA
Gh_A05G1361	B3	GH_A06G1828	GhCER03A	1364	1371	-	9.44118	2.29e-05	0.48	CTGCAGGC
Gh_A08G0476	bZIP	GH_A06G1828	GhCER03A	1850	1861	+	5.01282	2.38e-05	0.213	CGATCACGTGGA
Gh_A07G0522	Dof	GH_A06G1828	GhCER03A	468	481	-	12.4762	2.46e-05	0.336	CAAAAAGGTAAGTT
Gh_D09G1587	ERF	GH_A06G1828	GhCER03A	1899	1919	-	8.74627	2.51e-05	0.312	AGGGGTGGTATATATGGTGCA
Gh_A08G2008	AP2	GH_A06G1828	GhCER03A	1637	1656	+	12.4744	2.52e-05	0.0321	AAAAGGGAGGAAGATAAAGG
Gh_D06G0681	NAC	GH_A06G1828	GhCER03A	1538	1552	+	12.3492	2.53e-05	0.792	AGCGTGTGACTGGAG
Gh_D11G1147	bZIP	GH_A06G1828	GhCER03A	831	845	-	8.5873	2.54e-05	0.212	CTATATGACGTGAAC
Gh_D10G0792	NAC	GH_A06G1828	GhCER03A	1534	1552	-	12.2063	2.74e-05	0.427	CTCCAGTCACACGCTATCT
Gh_D05G3873	AP2	GH_A06G1828	GhCER03A	1943	1952	+	12.068	3.08e-05	0.387	ACCTCGTAAT
Gh_A05G3867	C2H2	GH_A06G1828	GhCER03A	1640	1658	-	9.81061	3.18e-05	0.0511	ACCCTTTATCTTCCTCCCT
Gh_A11G1301	bHLH	GH_A06G1828	GhCER03A	1853	1860	+	12.1828	3.23e-05	0.507	TCACGTGG
Gh_A02G0736	MIKC_MADS	GH_A06G1828	GhCER03A	470	483	-	12.0159	3.25e-05	0.2	CACAAAAAGGTAAG
Gh_D07G0278	ERF	GH_A06G1828	GhCER03A	1899	1919	+	5.36765	3.27e-05	0.318	TGCACCATATATACCACCCCT
Gh_D07G0277	ERF	GH_A06G1828	GhCER03A	1899	1919	+	5.36765	3.27e-05	0.317	TGCACCATATATACCACCCCT
Gh_D11G2839	bHLH	GH_A06G1828	GhCER03A	922	931	-	11.9524	3.31e-05	0.469	AACCATGTGA
Gh_A05G3867	C2H2	GH_A06G1828	GhCER03A	1637	1655	-	9.71212	3.35e-05	0.0511	CTTTATCTTCCTCCCTTTT
Gh_D10G0319	HSF	GH_A06G1828	GhCER03A	291	309	-	10.9683	3.35e-05	0.62	AAATGAAGTTTCTAGATTG
Gh_A06G0359	ERF	GH_A06G1828	GhCER03A	314	333	-	8.30159	3.42e-05	0.355	AAATAAGTAGTCTCACCGAC
Gh_D08G1449	MYB	GH_A06G1828	GhCER03A	1406	1420	+	11.9206	3.48e-05	0.321	AATTTGTTTGGTGCG
Gh_D07G1730	WOX	GH_A06G1828	GhCER03A	394	403	+	12.6031	3.53e-05	0.665	AATCAATCAA
Gh_D09G2413	MYB_related	GH_A06G1828	GhCER03A	690	704	-	12.2381	3.56e-05	1	GGAATGGATAAAAAT
Gh_D05G2452	MIKC_MADS	GH_A06G1828	GhCER03A	753	767	-	11.8971	3.62e-05	0.564	CTCTAAAAATGGGAA
Gh_A05G2191	MIKC_MADS	GH_A06G1828	GhCER03A	753	767	-	11.8971	3.62e-05	0.557	CTCTAAAAATGGGAA
Gh_D05G2173	MYB	GH_A06G1828	GhCER03A	905	925	-	11.9683	3.64e-05	0.25	GTGAGTTAAGTTGTTCAGCAA
Gh_D07G2332	B3	GH_A06G1828	GhCER03A	120	134	-	12.2381	3.82e-05	0.377	TCATCCATGCATTTC
Gh_A07G2123	B3	GH_A06G1828	GhCER03A	120	134	-	12.2381	3.82e-05	0.377	TCATCCATGCATTTC
Gh_A07G1922	LBD	GH_A06G1828	GhCER03A	1585	1599	-	11.2857	3.91e-05	0.773	CCAGAAAATGTGCTG
Gh_D01G1910	bHLH	GH_A06G1828	GhCER03A	602	612	+	12.1111	3.92e-05	0.245	ACCAACTTGTT
Gh_A13G1001	bHLH	GH_A06G1828	GhCER03A	602	612	-	11.4762	3.96e-05	0.267	AACAAGTTGGT
Gh_A05G0559	bHLH	GH_A06G1828	GhCER03A	603	611	+	11.8172	4.01e-05	0.283	CCAACTTGT
Gh_A09G2142	Nin-like	GH_A06G1828	GhCER03A	1643	1661	-	9.92063	4.03e-05	0.691	TTCACCCTTTATCTTCCTC
Gh_D02G1021	ERF	GH_A06G1828	GhCER03A	1910	1929	+	9.625	4.03e-05	0.397	TACCACCCCTCCCTCCACAT
Gh_A02G1737	ERF	GH_A06G1828	GhCER03A	1910	1929	+	9.625	4.03e-05	0.396	TACCACCCCTCCCTCCACAT
Gh_D12G1407	NAC	GH_A06G1828	GhCER03A	1538	1552	-	11.7778	4.08e-05	1	CTCCAGTCACACGCT
Gh_D09G1624	Dof	GH_A06G1828	GhCER03A	469	489	-	11.9683	4.09e-05	0.149	GAATGCCACAAAAAGGTAAGT
Gh_A01G0913	BBR-BPC	GH_A06G1828	GhCER03A	1641	1661	-	-0.597222	4.15e-05	0.125	TTCACCCTTTATCTTCCTCCC
Gh_D01G1330	BBR-BPC	GH_A06G1828	GhCER03A	1531	1554	+	0.174603	4.19e-05	0.0586	TAGAGATAGCGTGTGACTGGAGGA
Gh_D11G0826	bHLH	GH_A06G1828	GhCER03A	1853	1860	+	12.0538	4.29e-05	0.457	TCACGTGG
Gh_D11G1052	HD-ZIP	GH_A06G1828	GhCER03A	1339	1351	-	11.7969	4.3e-05	0.896	TCTATGATTGTTG
Gh_D10G2404	ERF	GH_A06G1828	GhCER03A	1913	1922	+	11.4588	4.3e-05	0.446	CACCCCTCCC
Gh_A10G2156	ERF	GH_A06G1828	GhCER03A	1913	1922	+	11.4588	4.3e-05	0.447	CACCCCTCCC
Gh_A06G1734	Trihelix	GH_A06G1828	GhCER03A	1492	1506	+	11.8507	4.32e-05	0.435	AGCCAGTTTAACTGC
Gh_A05G0416	bHLH	GH_A06G1828	GhCER03A	1852	1861	+	11.6702	4.33e-05	0.381	ATCACGTGGA
Gh_A05G0416	bHLH	GH_A06G1828	GhCER03A	1852	1861	-	11.6702	4.33e-05	0.381	TCCACGTGAT
Gh_D07G2332	B3	GH_A06G1828	GhCER03A	142	156	-	11.9524	4.35e-05	0.377	ACATCCATGCACCGC
Gh_A07G2123	B3	GH_A06G1828	GhCER03A	142	156	-	11.9524	4.35e-05	0.377	ACATCCATGCACCGC
Gh_D09G1532	MYB	GH_A06G1828	GhCER03A	1248	1266	+	12.1389	4.36e-05	0.905	TCAACGGTTAACTCTGAAG
Gh_A09G2438	MYB	GH_A06G1828	GhCER03A	1248	1266	+	12.1389	4.36e-05	0.905	TCAACGGTTAACTCTGAAG
Gh_D08G2456	MYB	GH_A06G1828	GhCER03A	309	329	-	10.3175	4.37e-05	0.221	AAGTAGTCTCACCGACCATTA
Gh_D08G2461	bZIP	GH_A06G1828	GhCER03A	831	845	-	9.03175	4.51e-05	0.564	CTATATGACGTGAAC
Gh_D08G1812	MYB_related	GH_A06G1828	GhCER03A	688	702	+	11.9841	4.54e-05	0.939	CAATTTTTATCCATT
Gh_A05G3219	TCP	GH_A06G1828	GhCER03A	826	838	+	5.11111	4.56e-05	0.356	ATCGGGTTCACGT
Gh_D07G1305	MYB	GH_A06G1828	GhCER03A	1406	1420	-	11.6984	4.64e-05	0.359	CGCACCAAACAAATT
Gh_D09G1587	ERF	GH_A06G1828	GhCER03A	1920	1940	-	7.19403	4.76e-05	0.345	AGTTGCTTTGTATGTGGAGGG
Gh_A09G2423	ERF	GH_A06G1828	GhCER03A	310	326	-	9.52381	4.92e-05	0.548	TAGTCTCACCGACCATT
Gh_D11G1809	SRS	GH_A06G1828	GhCER03A	1435	1444	-	10.3565	5.01e-05	0.657	CCGCTAGGCT
Gh_A05G1361	B3	GH_A06G1828	GhCER03A	1767	1774	-	9.22549	5.05e-05	0.759	ATGCCTGC
Gh_A05G2194	ERF	GH_A06G1828	GhCER03A	140	154	-	8.77778	5.06e-05	0.293	ATCCATGCACCGCTT
Gh_A11G0080	ERF	GH_A06G1828	GhCER03A	310	322	+	10.873	5.11e-05	0.778	AATGGTCGGTGAG
Gh_D05G0688	bHLH	GH_A06G1828	GhCER03A	600	613	+	11.4921	5.14e-05	0.291	CAACCAACTTGTTA
Gh_A11G0440	MYB	GH_A06G1828	GhCER03A	1106	1116	-	11.8889	5.21e-05	1	TAACGGAAATA
Gh_A03G0673	MYB_related	GH_A06G1828	GhCER03A	690	703	-	11.619	5.28e-05	1	GAATGGATAAAAAT
Gh_D09G1587	ERF	GH_A06G1828	GhCER03A	129	149	+	6.92537	5.29e-05	0.345	GGATGACATTCAAGCGGTGCA
Gh_D08G1449	MYB	GH_A06G1828	GhCER03A	1285	1299	-	11.127	5.35e-05	0.365	ATATAGGTAGTTTGG
Gh_D05G2610	TCP	GH_A06G1828	GhCER03A	666	675	-	8	5.39e-05	0.234	TTGACCCACA
Gh_A05G1683	BES1	GH_A06G1828	GhCER03A	1843	1862	-	6.80952	5.43e-05	0.596	GTCCACGTGATCGTCTTATT
Gh_D10G1741	MYB	GH_A06G1828	GhCER03A	1410	1419	+	11.3107	5.47e-05	0.479	TGTTTGGTGC
Gh_D07G1491	MYB	GH_A06G1828	GhCER03A	1913	1933	+	10.9841	5.61e-05	0.157	CACCCCTCCCTCCACATACAA
Gh_D09G1703	TCP	GH_A06G1828	GhCER03A	667	676	-	11.0538	5.61e-05	0.366	CTTGACCCAC
Gh_A12G0527	MYB	GH_A06G1828	GhCER03A	1409	1421	+	11.3205	5.68e-05	0.507	TTGTTTGGTGCGA
Gh_A11G1781	bHLH	GH_A06G1828	GhCER03A	1852	1860	+	11.3763	5.69e-05	0.634	ATCACGTGG
Gh_D05G2786	bZIP	GH_A06G1828	GhCER03A	356	365	-	11.1429	5.71e-05	0.716	GTGACATGAC
Gh_D05G2786	bZIP	GH_A06G1828	GhCER03A	356	365	+	11.1429	5.71e-05	0.716	GTCATGTCAC
Gh_D04G1301	G2-like	GH_A06G1828	GhCER03A	82	92	+	11.4444	5.74e-05	0.712	GAAGGAATGTG
Gh_D10G0319	HSF	GH_A06G1828	GhCER03A	284	302	+	9.85714	5.74e-05	0.62	TCATGTACAATCTAGAAAC
Gh_A12G1522	TCP	GH_A06G1828	GhCER03A	665	677	+	7.52381	5.77e-05	0.408	TTGTGGGTCAAGT
Gh_A12G1554	RAV	GH_A06G1828	GhCER03A	643	659	+	11.2063	5.77e-05	0.896	CTGTTTTATAATGTTGG
Gh_D07G1543	bHLH	GH_A06G1828	GhCER03A	1853	1866	-	9.875	5.79e-05	0.393	ATTCGTCCACGTGA
Gh_A13G1061	NAC	GH_A06G1828	GhCER03A	1535	1555	-	7.71429	5.86e-05	0.635	TTCCTCCAGTCACACGCTATC
Gh_D07G0278	ERF	GH_A06G1828	GhCER03A	1908	1928	+	3.83824	5.87e-05	0.318	TATACCACCCCTCCCTCCACA
Gh_D07G0277	ERF	GH_A06G1828	GhCER03A	1908	1928	+	3.83824	5.87e-05	0.317	TATACCACCCCTCCCTCCACA
Gh_A07G1563	WOX	GH_A06G1828	GhCER03A	392	399	+	11.6458	5.9e-05	0.594	TCAATCAA
Gh_A07G1563	WOX	GH_A06G1828	GhCER03A	396	403	+	11.6458	5.9e-05	0.594	TCAATCAA
Gh_D07G1484	ERF	GH_A06G1828	GhCER03A	310	324	+	9.1746	5.91e-05	0.813	AATGGTCGGTGAGAC
Gh_A05G3867	C2H2	GH_A06G1828	GhCER03A	1643	1661	-	8.51515	6.04e-05	0.0783	TTCACCCTTTATCTTCCTC
Gh_D04G0050	NAC	GH_A06G1828	GhCER03A	1537	1556	-	9.04167	6.23e-05	0.776	GTTCCTCCAGTCACACGCTA
Gh_D11G2561	bZIP	GH_A06G1828	GhCER03A	209	220	-	11.2151	6.27e-05	0.514	TCTTGACGTGAA
Gh_A02G0324	CPP	GH_A06G1828	GhCER03A	1038	1050	+	9.86667	6.35e-05	0.368	TCAAATTTTAACA
Gh_D05G2414	LBD	GH_A06G1828	GhCER03A	1702	1722	-	6.52381	6.39e-05	0.515	TTCTCAACTGTTTCGGCCGGT
Gh_D12G1755	Dof	GH_A06G1828	GhCER03A	1643	1661	+	11.3175	6.39e-05	0.229	GAGGAAGATAAAGGGTGAA
Gh_D09G1082	MYB	GH_A06G1828	GhCER03A	1410	1419	+	11.2059	6.4e-05	0.483	TGTTTGGTGC
Gh_A06G0628	MYB_related	GH_A06G1828	GhCER03A	690	704	+	11.2063	6.46e-05	1	ATTTTTATCCATTCC
Gh_A05G1857	TALE	GH_A06G1828	GhCER03A	1642	1661	-	8.14865	6.51e-05	0.157	TTCACCCTTTATCTTCCTCC
Gh_A10G0838	Dof	GH_A06G1828	GhCER03A	1637	1657	-	11.3333	6.52e-05	0.153	CCCTTTATCTTCCTCCCTTTT
Gh_D10G1533	bHLH	GH_A06G1828	GhCER03A	1852	1861	+	4.54237	6.53e-05	0.682	ATCACGTGGA
Gh_D10G1533	bHLH	GH_A06G1828	GhCER03A	1852	1861	-	4.54237	6.53e-05	0.682	TCCACGTGAT
Gh_D11G2839	bHLH	GH_A06G1828	GhCER03A	1851	1860	+	10	6.54e-05	0.469	GATCACGTGG
Gh_D11G2561	bZIP	GH_A06G1828	GhCER03A	1852	1863	-	11.1183	6.57e-05	0.514	CGTCCACGTGAT
Gh_D05G2414	LBD	GH_A06G1828	GhCER03A	1908	1928	+	6.42857	6.65e-05	0.515	TATACCACCCCTCCCTCCACA
Gh_D11G1032	bHLH	GH_A06G1828	GhCER03A	1853	1860	-	10.1529	6.66e-05	0.481	CCACGTGA
Gh_A01G0650	ERF	GH_A06G1828	GhCER03A	1909	1929	+	7.92063	6.75e-05	0.504	ATACCACCCCTCCCTCCACAT
Gh_A11G2872	Trihelix	GH_A06G1828	GhCER03A	1106	1119	-	10.0317	6.87e-05	1	TTTTAACGGAAATA
Gh_D06G0417	NAC	GH_A06G1828	GhCER03A	818	839	-	11.0317	6.88e-05	1	GACGTGAACCCGATTACAAGTT
Gh_D08G2099	EIL	GH_A06G1828	GhCER03A	1922	1936	+	10.8835	6.92e-05	0.865	CTCCACATACAAAGC
Gh_A05G0871	EIL	GH_A06G1828	GhCER03A	1922	1936	+	10.8835	6.92e-05	0.865	CTCCACATACAAAGC
Gh_D07G1491	MYB	GH_A06G1828	GhCER03A	17	37	-	10.6032	6.99e-05	0.175	CTCCATTAAATCAACCAAATG
Gh_D11G2061	MYB	GH_A06G1828	GhCER03A	1871	1883	+	-0.269231	7.09e-05	0.319	AGGTTGTAGGTTT
Gh_A11G1913	MYB	GH_A06G1828	GhCER03A	1871	1883	+	-0.269231	7.09e-05	0.319	AGGTTGTAGGTTT
Gh_D02G1714	bHLH	GH_A06G1828	GhCER03A	1847	1867	+	9.15873	7.25e-05	0.521	AGACGATCACGTGGACGAATG
Gh_A09G0835	C2H2	GH_A06G1828	GhCER03A	1906	1923	+	10.1324	7.26e-05	1	TATATACCACCCCTCCCT
Gh_A05G1641	bZIP	GH_A06G1828	GhCER03A	1848	1862	+	4.33333	7.28e-05	0.455	GACGATCACGTGGAC
Gh_D01G0390	BES1	GH_A06G1828	GhCER03A	1851	1861	-	2.28571	7.3e-05	0.805	TCCACGTGATC
Gh_A05G0383	MYB	GH_A06G1828	GhCER03A	1103	1117	+	11.0952	7.31e-05	0.854	GGATATTTCCGTTAA
Gh_D08G2565	ERF	GH_A06G1828	GhCER03A	1697	1710	-	9.25397	7.35e-05	0.528	TCGGCCGGTTATTG
Gh_D07G0130	ERF	GH_A06G1828	GhCER03A	1697	1710	-	9.25397	7.35e-05	0.526	TCGGCCGGTTATTG
Gh_D11G1536	WRKY	GH_A06G1828	GhCER03A	665	675	-	8.75294	7.36e-05	0.92	TTGACCCACAA
Gh_D02G0430	ERF	GH_A06G1828	GhCER03A	1353	1380	+	0.904762	7.4e-05	0.458	ATATGCTATCCGCCTGCAGAATACTATG
Gh_D03G0619	HSF	GH_A06G1828	GhCER03A	287	301	-	10.4359	7.43e-05	1	TTTCTAGATTGTACA
Gh_A02G1062	HSF	GH_A06G1828	GhCER03A	287	301	-	10.4359	7.43e-05	1	TTTCTAGATTGTACA
Gh_D11G1032	bHLH	GH_A06G1828	GhCER03A	182	189	+	10.1176	7.49e-05	0.481	ACATGTGC
Gh_A11G2982	MYB_related	GH_A06G1828	GhCER03A	1357	1364	-	11.6129	7.54e-05	0.676	CGGATAGC
Gh_A05G1857	TALE	GH_A06G1828	GhCER03A	1908	1927	+	7.74324	7.56e-05	0.163	TATACCACCCCTCCCTCCAC
Gh_D09G1587	ERF	GH_A06G1828	GhCER03A	1911	1931	-	5.98507	7.64e-05	0.395	GTATGTGGAGGGAGGGGTGGT
Gh_D08G0306	WRKY	GH_A06G1828	GhCER03A	669	676	+	11.4839	7.66e-05	0.601	GGGTCAAG
Gh_D05G1898	G2-like	GH_A06G1828	GhCER03A	233	240	+	11.7634	7.68e-05	1	GAACATTC
Gh_D05G1898	G2-like	GH_A06G1828	GhCER03A	233	240	-	11.7634	7.68e-05	1	GAATGTTC
Gh_A04G0316	TCP	GH_A06G1828	GhCER03A	1581	1590	+	9.29032	7.76e-05	0.287	ATGGCAGCAC
Gh_A02G0736	MIKC_MADS	GH_A06G1828	GhCER03A	752	765	-	10.5397	7.77e-05	0.243	CTAAAAATGGGAAG
Gh_A01G0913	BBR-BPC	GH_A06G1828	GhCER03A	1643	1663	-	-2.80556	7.8e-05	0.157	TATTCACCCTTTATCTTCCTC
Gh_A05G0554	EIL	GH_A06G1828	GhCER03A	1650	1670	-	9.34615	7.8e-05	0.631	CTGTCTTTATTCACCCTTTAT
Gh_D12G2074	bHLH	GH_A06G1828	GhCER03A	182	189	+	10.9114	7.86e-05	0.425	ACATGTGC
Gh_D12G2074	bHLH	GH_A06G1828	GhCER03A	182	189	-	10.9114	7.86e-05	0.425	GCACATGT
Gh_A12G0231	G2-like	GH_A06G1828	GhCER03A	193	203	-	11.2063	7.92e-05	1	GTTGAAGATTC
Gh_D07G1491	MYB	GH_A06G1828	GhCER03A	1898	1918	+	10.3333	8.15e-05	0.179	ATGCACCATATATACCACCCC
Gh_D13G2199	ERF	GH_A06G1828	GhCER03A	1694	1708	+	7.85714	8.16e-05	0.441	GGACAATAACCGGCC
Gh_D12G0971	WRKY	GH_A06G1828	GhCER03A	1245	1254	-	10.4696	8.23e-05	0.516	CCGTTGATCT
Gh_A09G2437	Trihelix	GH_A06G1828	GhCER03A	914	930	-	10.0448	8.28e-05	0.57	ACCATGTGAGTTAAGTT
Gh_D11G2061	MYB	GH_A06G1828	GhCER03A	309	321	+	-0.935897	8.44e-05	0.319	TAATGGTCGGTGA
Gh_A11G1913	MYB	GH_A06G1828	GhCER03A	309	321	+	-0.935897	8.44e-05	0.319	TAATGGTCGGTGA
Gh_A05G2599	Dof	GH_A06G1828	GhCER03A	1319	1339	+	10.7656	8.52e-05	0.134	ATTACTCTTTGTTTTTTGTTC
Gh_A02G0324	CPP	GH_A06G1828	GhCER03A	1188	1200	-	9.68571	8.59e-05	0.368	CTAAATTTGAAAA
Gh_D13G0784	MYB	GH_A06G1828	GhCER03A	1104	1116	+	10.7949	8.6e-05	1	GATATTTCCGTTA
Gh_A13G0670	MYB	GH_A06G1828	GhCER03A	1104	1116	+	10.7949	8.6e-05	1	GATATTTCCGTTA
Gh_D12G2590	HD-ZIP	GH_A06G1828	GhCER03A	304	314	+	11.0952	8.65e-05	0.744	TCATTTAATGG
Gh_D07G1550	B3	GH_A06G1828	GhCER03A	1362	1370	+	10.513	8.73e-05	0.608	CCGCCTGCA
Gh_D12G1425	TCP	GH_A06G1828	GhCER03A	666	675	-	9.53398	8.78e-05	0.321	TTGACCCACA
Gh_D07G2291	MYB	GH_A06G1828	GhCER03A	1408	1420	-	10.5672	8.8e-05	0.432	CGCACCAAACAAA
Gh_A08G1308	MYB	GH_A06G1828	GhCER03A	1409	1419	+	10.6032	8.91e-05	0.381	TTGTTTGGTGC
Gh_D10G0266	ARF	GH_A06G1828	GhCER03A	312	321	+	9.45098	8.93e-05	0.629	TGGTCGGTGA
Gh_D10G0803	ARF	GH_A06G1828	GhCER03A	312	319	-	7.77647	9.1e-05	1	ACCGACCA
Gh_A11G0016	MYB	GH_A06G1828	GhCER03A	1249	1259	-	11.2222	9.19e-05	1	GTTAACCGTTG
Gh_A12G1505	NAC	GH_A06G1828	GhCER03A	1534	1544	-	11.0159	9.2e-05	1	ACACGCTATCT
Gh_A05G2506	NAC	GH_A06G1828	GhCER03A	1535	1546	-	10.7204	9.22e-05	1	TCACACGCTATC
Gh_A06G0359	ERF	GH_A06G1828	GhCER03A	141	160	-	4.66667	9.33e-05	0.408	ATGTACATCCATGCACCGCT
Gh_A11G0754	MIKC_MADS	GH_A06G1828	GhCER03A	750	768	-	8.7619	9.43e-05	0.638	TCTCTAAAAATGGGAAGTT
Gh_D11G1337	bHLH	GH_A06G1828	GhCER03A	1853	1860	+	9.74783	9.46e-05	0.495	TCACGTGG
Gh_D11G1337	bHLH	GH_A06G1828	GhCER03A	1853	1860	-	9.74783	9.46e-05	0.495	CCACGTGA
Gh_A05G1361	B3	GH_A06G1828	GhCER03A	123	130	+	8.34314	9.46e-05	0.848	ATGCATGG
Gh_A05G0559	bHLH	GH_A06G1828	GhCER03A	1975	1983	+	7.09677	9.48e-05	0.312	GCCATTTGC
Gh_D07G2332	B3	GH_A06G1828	GhCER03A	146	160	-	9.52381	9.51e-05	0.54	ATGTACATCCATGCA
Gh_A07G2123	B3	GH_A06G1828	GhCER03A	146	160	-	9.52381	9.51e-05	0.54	ATGTACATCCATGCA
Gh_D12G2688	ERF	GH_A06G1828	GhCER03A	1906	1926	+	3.64179	9.63e-05	0.459	TATATACCACCCCTCCCTCCA
Gh_A12G2705	ERF	GH_A06G1828	GhCER03A	1906	1926	+	3.64179	9.63e-05	0.46	TATATACCACCCCTCCCTCCA
Gh_D11G0887	TCP	GH_A06G1828	GhCER03A	667	676	-	9.32258	9.7e-05	0.442	CTTGACCCAC
Gh_A11G0759	TCP	GH_A06G1828	GhCER03A	667	676	-	9.32258	9.7e-05	0.442	CTTGACCCAC
Gh_A08G0476	bZIP	GH_A06G1828	GhCER03A	832	843	-	-0.128205	9.72e-05	0.347	ATATGACGTGAA
Gh_D11G1052	HD-ZIP	GH_A06G1828	GhCER03A	390	402	-	10.25	9.74e-05	1	TGATTGATTGAAA
Gh_D09G1624	Dof	GH_A06G1828	GhCER03A	1641	1661	+	10.8571	9.74e-05	0.199	GGGAGGAAGATAAAGGGTGAA
Gh_D11G2061	MYB	GH_A06G1828	GhCER03A	572	584	+	-1.55128	9.74e-05	0.319	AGATAGTGGGTTG
Gh_A11G1913	MYB	GH_A06G1828	GhCER03A	572	584	+	-1.55128	9.74e-05	0.319	AGATAGTGGGTTG
Gh_A10G0008	G2-like	GH_A06G1828	GhCER03A	1675	1683	-	11.7083	9.75e-05	0.546	ATGAAAACC
Gh_A05G1961	ERF	GH_A06G1828	GhCER03A	1701	1710	+	10.5806	9.75e-05	0.61	AACCGGCCGA
Gh_A13G2218	Dof	GH_A06G1828	GhCER03A	467	481	+	11.0635	9.76e-05	0.347	GAACTTACCTTTTTG
Gh_D07G1816	MYB	GH_A06G1828	GhCER03A	310	323	+	11.0476	9.76e-05	0.564	AATGGTCGGTGAGA
Gh_A07G1617	MYB	GH_A06G1828	GhCER03A	310	323	+	11.0476	9.76e-05	0.565	AATGGTCGGTGAGA
Gh_A05G2936	TCP	GH_A06G1828	GhCER03A	667	675	-	9.41935	9.94e-05	0.326	TTGACCCAC
Gh_A03G0524	ERF	GH_A06G1828	GhCER03A	1357	1371	-	2.61905	0.0001	0.48	CTGCAGGCGGATAGC
Gh_D07G1491	MYB	GH_A06G1829	GhCER04A	176	196	+	18.3175	1.95e-07	0.012	CTCCAAAATCACTACCTACCC
Gh_A08G2008	AP2	GH_A06G1829	GhCER04A	1189	1208	+	17.7436	3.15e-07	0.00683	TAGAAAGAAAAAAAAAGACA
Gh_D10G1741	MYB	GH_A06G1829	GhCER04A	187	196	-	16.9612	3.26e-07	0.0204	GGGTAGGTAG
Gh_D09G1082	MYB	GH_A06G1829	GhCER04A	187	196	-	15.9706	5.01e-07	0.0314	GGGTAGGTAG
Gh_D11G1052	HD-ZIP	GH_A06G1829	GhCER04A	539	551	-	17.3438	5.37e-07	0.0336	TCAATGATTGAGC
Gh_D08G2456	MYB	GH_A06G1829	GhCER04A	179	199	+	16.3968	1.46e-06	0.0417	CAAAATCACTACCTACCCTCC
Gh_A08G2008	AP2	GH_A06G1829	GhCER04A	1802	1821	+	16.0769	1.68e-06	0.0112	AATAAAGAAAAAAGGACAAA
Gh_A11G2676	WOX	GH_A06G1829	GhCER04A	277	287	+	13.8219	1.76e-06	0.11	AGTTAATTAGT
Gh_D07G0308	ERF	GH_A06G1829	GhCER04A	523	541	+	14.746	2.18e-06	0.136	CGTAGTTTTCGGTGGAGCT
Gh_A07G0251	ERF	GH_A06G1829	GhCER04A	523	541	+	14.746	2.18e-06	0.136	CGTAGTTTTCGGTGGAGCT
Gh_D11G2061	MYB	GH_A06G1829	GhCER04A	187	199	-	12.0385	2.25e-06	0.14	GGAGGGTAGGTAG
Gh_A11G1913	MYB	GH_A06G1829	GhCER04A	187	199	-	12.0385	2.25e-06	0.14	GGAGGGTAGGTAG
Gh_D08G2445	MYB	GH_A06G1829	GhCER04A	186	206	-	15.746	2.67e-06	0.0541	TTAGCAGGGAGGGTAGGTAGT
Gh_A08G2287	MYB	GH_A06G1829	GhCER04A	186	206	-	15.746	2.67e-06	0.0549	TTAGCAGGGAGGGTAGGTAGT
Gh_D07G1305	MYB	GH_A06G1829	GhCER04A	186	200	+	15.4921	2.75e-06	0.17	ACTACCTACCCTCCC
Gh_D07G1261	MYB	GH_A06G1829	GhCER04A	187	196	+	16.0753	2.85e-06	0.179	CTACCTACCC
Gh_A10G0348	Dof	GH_A06G1829	GhCER04A	1801	1821	+	14.6032	3.09e-06	0.0936	TAATAAAGAAAAAAGGACAAA
Gh_D12G1755	Dof	GH_A06G1829	GhCER04A	1803	1821	+	14.7302	3.24e-06	0.15	ATAAAGAAAAAAGGACAAA
Gh_A12G0936	MIKC_MADS	GH_A06G1829	GhCER04A	1188	1208	-	14.4853	6.9e-06	0.0166	TGTCTTTTTTTTTCTTTCTAA
Gh_D08G1449	MYB	GH_A06G1829	GhCER04A	186	200	-	14.4127	7.11e-06	0.319	GGGAGGGTAGGTAGT
Gh_D13G2199	ERF	GH_A06G1829	GhCER04A	1122	1136	+	13.5556	7.73e-06	0.379	TGGTTTGGGCCGGCC
Gh_D05G2452	MIKC_MADS	GH_A06G1829	GhCER04A	976	990	-	14.0294	8.1e-06	0.505	AACCCAAAATGGCAT
Gh_A05G2191	MIKC_MADS	GH_A06G1829	GhCER04A	976	990	-	14.0294	8.1e-06	0.498	AACCCAAAATGGCAT
Gh_A11G3156	HD-ZIP	GH_A06G1829	GhCER04A	540	549	+	13.3973	8.39e-06	0.525	CTCAATCATT
Gh_D12G0778	MIKC_MADS	GH_A06G1829	GhCER04A	974	988	+	13.8413	8.88e-06	0.275	AAATGCCATTTTGGG
Gh_A12G0775	MIKC_MADS	GH_A06G1829	GhCER04A	974	988	+	13.8413	8.88e-06	0.272	AAATGCCATTTTGGG
Gh_D06G2303	C2H2	GH_A06G1829	GhCER04A	358	368	+	13.0938	9.26e-06	0.58	CAGTGTCACTA
Gh_A08G1308	MYB	GH_A06G1829	GhCER04A	1899	1909	-	13.873	9.41e-06	0.291	GGGGGTGGTAG
Gh_D07G1261	MYB	GH_A06G1829	GhCER04A	964	973	+	14.1075	9.75e-06	0.306	TTACCAACCG
Gh_D05G3873	AP2	GH_A06G1829	GhCER04A	1930	1939	+	13.3883	1.02e-05	0.205	CCCTCGTACT
Gh_D01G1330	BBR-BPC	GH_A06G1829	GhCER04A	1185	1208	+	4.20635	1.09e-05	0.0284	GATTTAGAAAGAAAAAAAAAGACA
Gh_D05G2173	MYB	GH_A06G1829	GhCER04A	183	203	-	13.4603	1.21e-05	0.25	GCAGGGAGGGTAGGTAGTGAT
Gh_A05G1961	ERF	GH_A06G1829	GhCER04A	1129	1138	+	13.0538	1.27e-05	0.248	GGCCGGCCAG
Gh_D02G2405	HD-ZIP	GH_A06G1829	GhCER04A	541	551	+	12.4118	1.45e-05	0.665	TCAATCATTGA
Gh_D07G1491	MYB	GH_A06G1829	GhCER04A	1980	2000	+	13.0159	1.56e-05	0.09	TCCAAACTAGTTCACCAAACG
Gh_D07G1491	MYB	GH_A06G1829	GhCER04A	953	973	+	12.9683	1.61e-05	0.09	GACTGAACTTTTTACCAACCG
Gh_A08G2008	AP2	GH_A06G1829	GhCER04A	1308	1327	-	13.1538	1.62e-05	0.0226	AAAACAATGGGGGAAAGTGG
Gh_A12G1411	C2H2	GH_A06G1829	GhCER04A	1808	1824	+	12.1111	1.74e-05	0.746	GAAAAAAGGACAAATTC
Gh_D07G1816	MYB	GH_A06G1829	GhCER04A	185	198	-	13.2381	1.87e-05	0.564	GAGGGTAGGTAGTG
Gh_A07G1617	MYB	GH_A06G1829	GhCER04A	185	198	-	13.2381	1.87e-05	0.565	GAGGGTAGGTAGTG
Gh_A12G2645	MYB	GH_A06G1829	GhCER04A	182	200	-	12.8095	1.87e-05	0.231	GGGAGGGTAGGTAGTGATT
Gh_D12G1530	C2H2	GH_A06G1829	GhCER04A	1808	1823	-	11.9167	1.87e-05	1	AATTTGTCCTTTTTTC
Gh_D13G2199	ERF	GH_A06G1829	GhCER04A	1129	1143	-	11.6667	1.89e-05	0.393	TTGAACTGGCCGGCC
Gh_D11G1873	C2H2	GH_A06G1829	GhCER04A	1808	1824	+	12.3651	1.95e-05	0.858	GAAAAAAGGACAAATTC
Gh_D07G2332	B3	GH_A06G1829	GhCER04A	1909	1923	+	13.3968	2.02e-05	0.377	CTACACATGCAAAGC
Gh_A07G2123	B3	GH_A06G1829	GhCER04A	1909	1923	+	13.3968	2.02e-05	0.377	CTACACATGCAAAGC
Gh_D09G1624	Dof	GH_A06G1829	GhCER04A	1159	1179	+	12.7302	2.08e-05	0.114	GAAAAAAAAAAAAAGCTTAAA
Gh_A01G0913	BBR-BPC	GH_A06G1829	GhCER04A	1183	1203	-	1.65278	2.11e-05	0.0914	TTTTTTTTCTTTCTAAATCTA
Gh_D02G1502	MIKC_MADS	GH_A06G1829	GhCER04A	976	988	-	12.6119	2.28e-05	0.309	CCCAAAATGGCAT
Gh_Sca004932G06	ERF	GH_A06G1829	GhCER04A	530	540	-	9.55556	2.29e-05	0.19	GCTCCACCGAA
Gh_D11G3136	ERF	GH_A06G1829	GhCER04A	530	540	-	9.55556	2.29e-05	0.19	GCTCCACCGAA
Gh_A10G0519	C2H2	GH_A06G1829	GhCER04A	1808	1825	+	11.4921	2.52e-05	1	GAAAAAAGGACAAATTCT
Gh_A12G1286	C2H2	GH_A06G1829	GhCER04A	1808	1827	+	11.5397	2.56e-05	1	GAAAAAAGGACAAATTCTTG
Gh_D04G1096	C2H2	GH_A06G1829	GhCER04A	1808	1827	-	11.9206	2.6e-05	0.646	CAAGAATTTGTCCTTTTTTC
Gh_D06G1966	WRKY	GH_A06G1829	GhCER04A	133	147	-	12.873	2.64e-05	1	GTTATTGACCTTTTC
Gh_A10G0884	WOX	GH_A06G1829	GhCER04A	319	329	+	12.8333	2.65e-05	0.546	TCATTCATGCA
Gh_D10G0582	Dof	GH_A06G1829	GhCER04A	1162	1182	+	12.3333	2.77e-05	0.139	AAAAAAAAAAAGCTTAAAAAA
Gh_A10G0541	Dof	GH_A06G1829	GhCER04A	1162	1182	+	12.3333	2.77e-05	0.14	AAAAAAAAAAAGCTTAAAAAA
Gh_D08G2445	MYB	GH_A06G1829	GhCER04A	963	983	-	12.3492	2.8e-05	0.245	AATGGCATTTCGGTTGGTAAA
Gh_A08G2287	MYB	GH_A06G1829	GhCER04A	963	983	-	12.3492	2.8e-05	0.248	AATGGCATTTCGGTTGGTAAA
Gh_D07G2291	MYB	GH_A06G1829	GhCER04A	186	198	+	12.9254	2.93e-05	0.402	ACTACCTACCCTC
Gh_A02G0617	C2H2	GH_A06G1829	GhCER04A	527	541	-	11.9531	2.95e-05	0.47	AGCTCCACCGAAAAC
Gh_D07G1305	MYB	GH_A06G1829	GhCER04A	963	977	+	12.3333	3.15e-05	0.326	TTTACCAACCGAAAT
Gh_D03G0374	HD-ZIP	GH_A06G1829	GhCER04A	542	552	+	11.6364	3.19e-05	0.392	CAATCATTGAA
Gh_A02G1237	HD-ZIP	GH_A06G1829	GhCER04A	542	552	+	11.6364	3.19e-05	0.398	CAATCATTGAA
Gh_A05G2194	ERF	GH_A06G1829	GhCER04A	496	510	+	9.85714	3.22e-05	0.286	CATTCTGCACCGTTT
Gh_D07G2332	B3	GH_A06G1829	GhCER04A	319	333	+	12.5714	3.23e-05	0.377	TCATTCATGCATCCT
Gh_A07G2123	B3	GH_A06G1829	GhCER04A	319	333	+	12.5714	3.23e-05	0.377	TCATTCATGCATCCT
Gh_D07G2291	MYB	GH_A06G1829	GhCER04A	963	975	+	12.7313	3.24e-05	0.402	TTTACCAACCGAA
Gh_A04G0106	ERF	GH_A06G1829	GhCER04A	496	510	-	8.95238	3.24e-05	0.615	AAACGGTGCAGAATG
Gh_Sca004768G07	MIKC_MADS	GH_A06G1829	GhCER04A	976	990	+	11.6667	3.28e-05	1	ATGCCATTTTGGGTT
Gh_A12G0936	MIKC_MADS	GH_A06G1829	GhCER04A	1296	1316	+	12.2353	3.44e-05	0.0458	TTTTATTGTTTGCCACTTTCC
Gh_A05G2194	ERF	GH_A06G1829	GhCER04A	529	543	-	9.60317	3.59e-05	0.286	TGAGCTCCACCGAAA
Gh_D02G1817	ERF	GH_A06G1829	GhCER04A	520	540	+	7.7619	3.7e-05	0.95	GTTCGTAGTTTTCGGTGGAGC
Gh_A11G0906	HD-ZIP	GH_A06G1829	GhCER04A	539	548	+	11.3107	3.72e-05	0.482	GCTCAATCAT
Gh_A10G0348	Dof	GH_A06G1829	GhCER04A	1159	1179	+	12	3.74e-05	0.161	GAAAAAAAAAAAAAGCTTAAA
Gh_A10G0884	WOX	GH_A06G1829	GhCER04A	541	551	+	12.2692	3.78e-05	0.584	TCAATCATTGA
Gh_D08G2099	EIL	GH_A06G1829	GhCER04A	514	528	+	11.7476	3.78e-05	0.865	ATCCAGGTTCGTAGT
Gh_A05G0871	EIL	GH_A06G1829	GhCER04A	514	528	+	11.7476	3.78e-05	0.865	ATCCAGGTTCGTAGT
Gh_D08G2456	MYB	GH_A06G1829	GhCER04A	956	976	+	10.619	3.8e-05	0.221	TGAACTTTTTACCAACCGAAA
Gh_D02G0518	ERF	GH_A06G1829	GhCER04A	496	510	+	8.12698	3.89e-05	1	CATTCTGCACCGTTT
Gh_A05G1961	ERF	GH_A06G1829	GhCER04A	1127	1136	-	11.8387	3.96e-05	0.32	GGCCGGCCCA
Gh_D05G1963	ERF	GH_A06G1829	GhCER04A	528	540	+	9	4.14e-05	0.312	TTTTCGGTGGAGC
Gh_A05G1769	ERF	GH_A06G1829	GhCER04A	528	540	+	9	4.14e-05	0.313	TTTTCGGTGGAGC
Gh_A10G2220	MIKC_MADS	GH_A06G1829	GhCER04A	973	991	+	11.6765	4.27e-05	0.392	GAAATGCCATTTTGGGTTT
Gh_A09G0518	GATA	GH_A06G1829	GhCER04A	1900	1914	-	10.6567	4.37e-05	0.248	GTGTAGGGGGTGGTA
Gh_A02G1312	ERF	GH_A06G1829	GhCER04A	521	539	+	8.39683	4.42e-05	0.837	TTCGTAGTTTTCGGTGGAG
Gh_A11G0754	MIKC_MADS	GH_A06G1829	GhCER04A	973	991	-	10.4762	4.46e-05	0.638	AAACCCAAAATGGCATTTC
Gh_D10G2093	ARF	GH_A06G1829	GhCER04A	1828	1848	+	-0.810127	4.49e-05	0.319	TTTGTGTTGTAGGTATGAAAA
Gh_A05G2599	Dof	GH_A06G1829	GhCER04A	1189	1209	-	11.6719	4.63e-05	0.0951	ATGTCTTTTTTTTTCTTTCTA
Gh_D01G1330	BBR-BPC	GH_A06G1829	GhCER04A	1181	1204	+	-0.15873	4.67e-05	0.0596	AATAGATTTAGAAAGAAAAAAAAA
Gh_D02G1021	ERF	GH_A06G1829	GhCER04A	1900	1919	+	9.23438	4.91e-05	0.397	TACCACCCCCTACACATGCA
Gh_A02G1737	ERF	GH_A06G1829	GhCER04A	1900	1919	+	9.23438	4.91e-05	0.396	TACCACCCCCTACACATGCA
Gh_D11G2061	MYB	GH_A06G1829	GhCER04A	1308	1320	-	1.39744	4.91e-05	0.319	TGGGGGAAAGTGG
Gh_A11G1913	MYB	GH_A06G1829	GhCER04A	1308	1320	-	1.39744	4.91e-05	0.319	TGGGGGAAAGTGG
Gh_D13G0483	GATA	GH_A06G1829	GhCER04A	1396	1414	+	4.16438	5.03e-05	0.392	CATCATCAACATTTATATT
Gh_A13G0435	GATA	GH_A06G1829	GhCER04A	1396	1414	+	4.16438	5.03e-05	0.392	CATCATCAACATTTATATT
Gh_A11G0077	MIKC_MADS	GH_A06G1829	GhCER04A	897	903	+	13.0972	5.1e-05	0.528	CATCATC
Gh_A11G0077	MIKC_MADS	GH_A06G1829	GhCER04A	1396	1402	+	13.0972	5.1e-05	0.528	CATCATC
Gh_D12G1660	ERF	GH_A06G1829	GhCER04A	496	510	+	7.53968	5.11e-05	0.538	CATTCTGCACCGTTT
Gh_D12G0316	MYB	GH_A06G1829	GhCER04A	186	200	-	11.9683	5.11e-05	0.402	GGGAGGGTAGGTAGT
Gh_D01G1631	MYB	GH_A06G1829	GhCER04A	186	200	-	11.9683	5.11e-05	0.403	GGGAGGGTAGGTAGT
Gh_A11G0016	MYB	GH_A06G1829	GhCER04A	500	510	+	12.4306	5.14e-05	0.986	CTGCACCGTTT
Gh_D12G0316	MYB	GH_A06G1829	GhCER04A	963	977	-	11.9524	5.18e-05	0.402	ATTTCGGTTGGTAAA
Gh_D01G1631	MYB	GH_A06G1829	GhCER04A	963	977	-	11.9524	5.18e-05	0.403	ATTTCGGTTGGTAAA
Gh_D10G2404	ERF	GH_A06G1829	GhCER04A	408	417	+	11.0824	5.19e-05	0.462	CAGCGCAGGC
Gh_A10G2156	ERF	GH_A06G1829	GhCER04A	408	417	+	11.0824	5.19e-05	0.463	CAGCGCAGGC
Gh_D07G2332	B3	GH_A06G1829	GhCER04A	387	401	+	11.5238	5.21e-05	0.377	GAATTCATGCATCCT
Gh_A07G2123	B3	GH_A06G1829	GhCER04A	387	401	+	11.5238	5.21e-05	0.377	GAATTCATGCATCCT
Gh_D01G1010	B3	GH_A06G1829	GhCER04A	1604	1624	+	-2.97015	5.22e-05	0.356	TTACCATGTTTTACAGCAAAA
Gh_A05G1236	TCP	GH_A06G1829	GhCER04A	1259	1266	+	9.46078	5.24e-05	0.264	GGCCCAAC
Gh_D02G1817	ERF	GH_A06G1829	GhCER04A	499	519	-	6.90476	5.25e-05	0.95	CTGGATTGAAAACGGTGCAGA
Gh_A05G2599	Dof	GH_A06G1829	GhCER04A	1157	1177	-	11.4844	5.28e-05	0.105	TAAGCTTTTTTTTTTTTTCAA
Gh_D12G1755	Dof	GH_A06G1829	GhCER04A	1161	1179	+	11.5238	5.51e-05	0.221	AAAAAAAAAAAAGCTTAAA
Gh_A07G1363	YABBY	GH_A06G1829	GhCER04A	830	839	+	10.2715	5.52e-05	0.692	CAATCATAAA
Gh_D08G2099	EIL	GH_A06G1829	GhCER04A	545	559	-	11.2136	5.52e-05	0.865	ATTCAAATTCAATGA
Gh_A05G0871	EIL	GH_A06G1829	GhCER04A	545	559	-	11.2136	5.52e-05	0.865	ATTCAAATTCAATGA
Gh_D12G1411	ERF	GH_A06G1829	GhCER04A	496	510	-	6.74603	5.53e-05	1	AAACGGTGCAGAATG
Gh_D07G0308	ERF	GH_A06G1829	GhCER04A	498	516	-	7.52381	5.63e-05	0.4	GATTGAAAACGGTGCAGAA
Gh_A07G0251	ERF	GH_A06G1829	GhCER04A	498	516	-	7.52381	5.63e-05	0.4	GATTGAAAACGGTGCAGAA
Gh_A11G2875	MYB_related	GH_A06G1829	GhCER04A	479	488	-	11.7527	5.77e-05	0.653	ATGGATAGCG
Gh_D07G2090	MYB	GH_A06G1829	GhCER04A	184	198	+	10.8254	5.98e-05	0.205	TCACTACCTACCCTC
Gh_A06G0764	WRKY	GH_A06G1829	GhCER04A	261	273	-	10.8571	6.47e-05	0.931	TATTGACTTCTTC
Gh_D05G2173	MYB	GH_A06G1829	GhCER04A	960	980	-	11.0952	6.47e-05	0.25	GGCATTTCGGTTGGTAAAAAG
Gh_D05G2610	TCP	GH_A06G1829	GhCER04A	1258	1267	+	7.48544	6.49e-05	0.234	CGGCCCAACC
Gh_A12G0527	MYB	GH_A06G1829	GhCER04A	962	974	-	10.9872	6.55e-05	0.512	TCGGTTGGTAAAA
Gh_D09G1082	MYB	GH_A06G1829	GhCER04A	964	973	-	11.0784	6.65e-05	0.483	CGGTTGGTAA
Gh_A01G0913	BBR-BPC	GH_A06G1829	GhCER04A	1187	1207	-	-2.27778	6.73e-05	0.145	GTCTTTTTTTTTCTTTCTAAA
Gh_D02G1714	bHLH	GH_A06G1829	GhCER04A	1905	1925	+	9.34921	6.81e-05	0.521	CCCCCTACACATGCAAAGCAT
Gh_D05G0940	Dof	GH_A06G1829	GhCER04A	1167	1187	-	11.3175	6.82e-05	0.175	ATCTATTTTTTAAGCTTTTTT
Gh_D06G1966	WRKY	GH_A06G1829	GhCER04A	261	275	-	11.4444	6.86e-05	1	GATATTGACTTCTTC
Gh_D11G0473	HD-ZIP	GH_A06G1829	GhCER04A	534	554	-	11.0469	6.89e-05	1	AATTCAATGATTGAGCTCCAC
Gh_A08G1516	ERF	GH_A06G1829	GhCER04A	529	543	+	8.77778	6.9e-05	0.785	TTTCGGTGGAGCTCA
Gh_D07G1491	MYB	GH_A06G1829	GhCER04A	1888	1908	+	10.619	6.93e-05	0.175	CCTTATATATACTACCACCCC
Gh_D09G1082	MYB	GH_A06G1829	GhCER04A	1991	2000	-	11.0392	6.94e-05	0.483	CGTTTGGTGA
Gh_A06G0764	WRKY	GH_A06G1829	GhCER04A	133	145	-	10.6667	7.04e-05	0.931	TATTGACCTTTTC
Gh_D08G2565	ERF	GH_A06G1829	GhCER04A	1125	1138	-	9.30159	7.23e-05	0.528	CTGGCCGGCCCAAA
Gh_D07G0130	ERF	GH_A06G1829	GhCER04A	1125	1138	-	9.30159	7.23e-05	0.526	CTGGCCGGCCCAAA
Gh_A05G2652	bHLH	GH_A06G1829	GhCER04A	1912	1926	+	6.79365	7.33e-05	0.573	CACATGCAAAGCATC
Gh_D03G0220	ERF	GH_A06G1829	GhCER04A	526	542	+	5.09524	7.41e-05	0.628	AGTTTTCGGTGGAGCTC
Gh_D12G1425	TCP	GH_A06G1829	GhCER04A	533	542	-	9.8835	7.44e-05	0.321	GAGCTCCACC
Gh_A13G1001	bHLH	GH_A06G1829	GhCER04A	1306	1316	-	8.03175	7.46e-05	0.307	GGAAAGTGGCA
Gh_D01G0390	BES1	GH_A06G1829	GhCER04A	1909	1919	-	2.14286	7.71e-05	0.805	TGCATGTGTAG
Gh_A11G0754	MIKC_MADS	GH_A06G1829	GhCER04A	112	130	-	9.20635	7.82e-05	0.638	TTTATAAAATTGGTAAAAT
Gh_D12G2074	bHLH	GH_A06G1829	GhCER04A	1911	1918	+	10.9114	7.86e-05	0.425	ACACATGC
Gh_D12G2074	bHLH	GH_A06G1829	GhCER04A	1911	1918	-	10.9114	7.86e-05	0.425	GCATGTGT
Gh_A11G2240	MYB	GH_A06G1829	GhCER04A	1254	1264	+	9.50633	7.89e-05	1	AGCTCGGCCCA
Gh_D05G2610	TCP	GH_A06G1829	GhCER04A	1127	1136	+	6.94175	7.9e-05	0.234	TGGGCCGGCC
Gh_Sca004932G06	ERF	GH_A06G1829	GhCER04A	499	509	+	5.63492	8.02e-05	0.237	TCTGCACCGTT
Gh_D11G3136	ERF	GH_A06G1829	GhCER04A	499	509	+	5.63492	8.02e-05	0.236	TCTGCACCGTT
Gh_D07G0639	TCP	GH_A06G1829	GhCER04A	1256	1275	-	-8.2	8.04e-05	0.644	CAAATTCGGGTTGGGCCGAG
Gh_D08G1449	MYB	GH_A06G1829	GhCER04A	963	977	-	10.3175	8.04e-05	0.45	ATTTCGGTTGGTAAA
Gh_D09G1624	Dof	GH_A06G1829	GhCER04A	1801	1821	+	11.1111	8.09e-05	0.188	TAATAAAGAAAAAAGGACAAA
Gh_D05G0940	Dof	GH_A06G1829	GhCER04A	1802	1822	-	11.0794	8.1e-05	0.175	ATTTGTCCTTTTTTCTTTATT
Gh_A10G0008	G2-like	GH_A06G1829	GhCER04A	1209	1217	-	11.9167	8.23e-05	0.546	TAGAAAACA
Gh_A08G2008	AP2	GH_A06G1829	GhCER04A	1187	1206	+	10.3974	8.27e-05	0.0726	TTTAGAAAGAAAAAAAAAGA
Gh_A06G0359	ERF	GH_A06G1829	GhCER04A	1890	1909	+	5.04762	8.41e-05	0.408	TTATATATACTACCACCCCC
Gh_A12G0936	MIKC_MADS	GH_A06G1829	GhCER04A	1801	1821	-	10.6618	8.42e-05	0.0816	TTTGTCCTTTTTTCTTTATTA
Gh_A06G0359	ERF	GH_A06G1829	GhCER04A	490	509	+	5.03175	8.45e-05	0.408	GTTTAACATTCTGCACCGTT
Gh_A09G0195	HD-ZIP	GH_A06G1829	GhCER04A	541	551	-	11.4028	8.46e-05	1	TCAATGATTGA
Gh_A11G1301	bHLH	GH_A06G1829	GhCER04A	1911	1918	+	9.43011	8.51e-05	0.534	ACACATGC
Gh_A05G3867	C2H2	GH_A06G1829	GhCER04A	1899	1917	+	7.78788	8.56e-05	0.0872	CTACCACCCCCTACACATG
Gh_A01G0913	BBR-BPC	GH_A06G1829	GhCER04A	1189	1209	-	-3.18056	8.65e-05	0.164	ATGTCTTTTTTTTTCTTTCTA
Gh_D12G1425	TCP	GH_A06G1829	GhCER04A	1258	1267	+	9.54369	8.71e-05	0.321	CGGCCCAACC
Gh_D08G1424	WRKY	GH_A06G1829	GhCER04A	134	147	-	9.95238	8.77e-05	1	GTTATTGACCTTTT
Gh_D10G2536	C2H2	GH_A06G1829	GhCER04A	879	889	-	10.7937	8.9e-05	0.507	GAGTGAAGTCA
Gh_A10G1798	C2H2	GH_A06G1829	GhCER04A	879	889	-	10.7937	8.9e-05	0.507	GAGTGAAGTCA
Gh_D09G1587	ERF	GH_A06G1829	GhCER04A	518	538	+	5.58209	8.91e-05	0.395	AGGTTCGTAGTTTTCGGTGGA
Gh_D09G1587	ERF	GH_A06G1829	GhCER04A	521	541	+	5.58209	8.91e-05	0.395	TTCGTAGTTTTCGGTGGAGCT
Gh_A05G2936	TCP	GH_A06G1829	GhCER04A	1258	1266	+	9.60215	8.92e-05	0.319	CGGCCCAAC
Gh_D11G2839	bHLH	GH_A06G1829	GhCER04A	1911	1920	-	8.90476	8.97e-05	0.469	TTGCATGTGT
Gh_D13G0878	MIKC_MADS	GH_A06G1829	GhCER04A	977	988	-	10.5086	8.99e-05	0.628	CCCAAAATGGCA
Gh_A13G0751	MIKC_MADS	GH_A06G1829	GhCER04A	977	988	-	10.5086	8.99e-05	0.632	CCCAAAATGGCA
Gh_A05G0554	EIL	GH_A06G1829	GhCER04A	512	532	+	8.98718	9.12e-05	0.631	CAATCCAGGTTCGTAGTTTTC
Gh_A05G2599	Dof	GH_A06G1829	GhCER04A	1800	1820	-	10.6562	9.14e-05	0.136	TTGTCCTTTTTTCTTTATTAT
Gh_D05G1432	WRKY	GH_A06G1829	GhCER04A	135	147	-	10.8889	9.26e-05	1	GTTATTGACCTTT
Gh_A02G0736	MIKC_MADS	GH_A06G1829	GhCER04A	1304	1317	-	10.2381	9.39e-05	0.251	GGGAAAGTGGCAAA
Gh_A05G3499	WRKY	GH_A06G1829	GhCER04A	1008	1020	+	7.20635	9.46e-05	0.78	TCAATTGACCTTT
Gh_A07G1363	YABBY	GH_A06G1829	GhCER04A	1489	1498	+	9.5894	9.47e-05	0.847	CAATTATAAT
Gh_A05G0559	bHLH	GH_A06G1829	GhCER04A	1307	1315	+	7.09677	9.48e-05	0.312	GCCACTTTC
Gh_A05G0559	bHLH	GH_A06G1829	GhCER04A	1962	1970	+	7.09677	9.48e-05	0.312	GCCATTTGC
Gh_A03G0673	MYB_related	GH_A06G1829	GhCER04A	1439	1452	+	10.4286	9.7e-05	1	TAATGGATAAATTA
Gh_A08G1308	MYB	GH_A06G1829	GhCER04A	1902	1912	-	10.4286	9.79e-05	0.381	GTAGGGGGTGG
Gh_D12G0857	G2-like	GH_A06G1829	GhCER04A	1945	1955	+	10.9677	9.88e-05	1	AAAGATCCCGT
Gh_A05G2599	Dof	GH_A06G1829	GhCER04A	1307	1327	+	10.5312	9.89e-05	0.14	GCCACTTTCCCCCATTGTTTT
Gh_A08G2008	AP2	GH_A06G1829	GhCER04A	1151	1170	+	10.0385	9.94e-05	0.0803	AAGGATTTGAAAAAAAAAAA
Gh_A12G1267	ERF	GH_A06G1829	GhCER04A	1116	1135	-	7.2381	9.95e-05	0.476	GCCGGCCCAAACCATAGCAA
Gh_D07G0068	CPP	GH_A06G1829	GhCER04A	551	560	+	11.1458	9.95e-05	1	AATTTGAATT
Gh_D11G1032	bHLH	GH_A06G1829	GhCER04A	1911	1918	-	9.27059	9.98e-05	0.482	GCATGTGT
Gh_D03G1171	G2-like	GH_A06G1830	GhCER05A	102	115	+	14.9914	7.34e-07	0.0459	GACAGATTCGGCCG
Gh_A03G2087	G2-like	GH_A06G1830	GhCER05A	102	115	+	14.9914	7.34e-07	0.0459	GACAGATTCGGCCG
Gh_A08G2008	AP2	GH_A06G1830	GhCER05A	247	266	+	16.6923	9.44e-07	0.0101	TATAGAAAGGAAAAGAGAAG
Gh_D01G0982	ZF-HD	GH_A06G1830	GhCER05A	297	307	+	13.8182	1.66e-06	0.104	GCGTGATTAAG
Gh_D12G0316	MYB	GH_A06G1830	GhCER05A	345	359	+	14.6667	1.83e-06	0.114	ATTTAGGTTGGTAGA
Gh_D01G1631	MYB	GH_A06G1830	GhCER05A	345	359	+	14.6667	1.83e-06	0.114	ATTTAGGTTGGTAGA
Gh_A10G0884	WOX	GH_A06G1830	GhCER05A	576	586	+	15.9872	2.6e-06	0.104	TCATTCAATCA
Gh_D05G0940	Dof	GH_A06G1830	GhCER05A	30	50	-	14.7143	2.94e-06	0.0297	CTTTGTGATTTTTGCTTTTTG
Gh_D07G1491	MYB	GH_A06G1830	GhCER05A	349	369	-	15.1905	3.18e-06	0.0652	TTCCAAAAATTCTACCAACCT
Gh_A01G0913	BBR-BPC	GH_A06G1830	GhCER05A	243	263	-	6.58333	4.25e-06	0.0914	CTCTTTTCCTTTCTATATTTT
Gh_A10G0838	Dof	GH_A06G1830	GhCER05A	31	51	-	13.9524	5.14e-06	0.0443	TCTTTGTGATTTTTGCTTTTT
Gh_D07G0545	C2H2	GH_A06G1830	GhCER05A	869	880	-	14.9583	5.35e-06	0.129	GAAAACAGAGAA
Gh_A12G0936	MIKC_MADS	GH_A06G1830	GhCER05A	248	268	-	14.7206	5.67e-06	0.0157	TTCTTCTCTTTTCCTTTCTAT
Gh_D09G1587	ERF	GH_A06G1830	GhCER05A	1635	1655	-	12.0597	5.7e-06	0.177	GGGGGTGGTATATATGGTGCA
Gh_D13G0754	MYB	GH_A06G1830	GhCER05A	108	122	+	14.6984	5.9e-06	0.0919	TTCGGCCGCTCCTAC
Gh_D01G1330	BBR-BPC	GH_A06G1830	GhCER05A	241	264	+	5.87302	6.01e-06	0.0281	GGAAAATATAGAAAGGAAAAGAGA
Gh_A13G2218	Dof	GH_A06G1830	GhCER05A	30	44	-	13.6984	6.92e-06	0.209	GATTTTTGCTTTTTG
Gh_D08G1484	LBD	GH_A06G1830	GhCER05A	106	124	+	13.7302	8.31e-06	0.255	GATTCGGCCGCTCCTACGG
Gh_D10G0582	Dof	GH_A06G1830	GhCER05A	25	45	+	13.381	9.58e-06	0.0859	CATAACAAAAAGCAAAAATCA
Gh_A10G0541	Dof	GH_A06G1830	GhCER05A	25	45	+	13.381	9.58e-06	0.086	CATAACAAAAAGCAAAAATCA
Gh_D07G0278	ERF	GH_A06G1830	GhCER05A	1635	1655	+	8.39706	9.6e-06	0.318	TGCACCATATATACCACCCCC
Gh_D07G0277	ERF	GH_A06G1830	GhCER05A	1635	1655	+	8.39706	9.6e-06	0.317	TGCACCATATATACCACCCCC
Gh_D08G1449	MYB	GH_A06G1830	GhCER05A	345	359	+	13.873	1.04e-05	0.319	ATTTAGGTTGGTAGA
Gh_A05G1857	TALE	GH_A06G1830	GhCER05A	536	555	+	12.2432	1.16e-05	0.0779	GACCCCCCCTCCCGAGCGCG
Gh_A07G1922	LBD	GH_A06G1830	GhCER05A	110	124	-	13.1905	1.2e-05	0.751	CCGTAGGAGCGGCCG
Gh_A12G0527	MYB	GH_A06G1830	GhCER05A	348	360	+	14	1.23e-05	0.507	TAGGTTGGTAGAA
Gh_A05G3867	C2H2	GH_A06G1830	GhCER05A	1965	1983	-	11.5	1.33e-05	0.0368	ACCCCTTTTCATCCCCAAC
Gh_A10G0838	Dof	GH_A06G1830	GhCER05A	250	270	-	13.0794	1.33e-05	0.0536	AATTCTTCTCTTTTCCTTTCT
Gh_D11G2533	G2-like	GH_A06G1830	GhCER05A	815	829	-	13.5714	1.47e-05	0.479	GAGGCATATTCTCAA
Gh_D07G2291	MYB	GH_A06G1830	GhCER05A	347	359	-	13.8209	1.53e-05	0.402	TCTACCAACCTAA
Gh_A02G0227	G2-like	GH_A06G1830	GhCER05A	104	111	-	12.2063	1.54e-05	0.8	CGAATCTG
Gh_D12G0857	G2-like	GH_A06G1830	GhCER05A	103	113	+	13.0968	1.59e-05	0.419	ACAGATTCGGC
Gh_D09G1624	Dof	GH_A06G1830	GhCER05A	22	42	+	12.9206	1.73e-05	0.113	TAACATAACAAAAAGCAAAAA
Gh_D08G2445	MYB	GH_A06G1830	GhCER05A	339	359	+	13.1746	1.73e-05	0.212	ATAGGCATTTAGGTTGGTAGA
Gh_A08G2287	MYB	GH_A06G1830	GhCER05A	339	359	+	13.1746	1.73e-05	0.216	ATAGGCATTTAGGTTGGTAGA
Gh_D08G2456	MYB	GH_A06G1830	GhCER05A	346	366	-	12.1746	1.78e-05	0.174	CAAAAATTCTACCAACCTAAA
Gh_A07G1563	WOX	GH_A06G1830	GhCER05A	427	434	-	11.7708	1.78e-05	0.37	CCAATCAA
Gh_A08G2409	ERF	GH_A06G1830	GhCER05A	110	117	+	12.2903	1.81e-05	0.608	CGGCCGCT
Gh_A06G0359	ERF	GH_A06G1830	GhCER05A	1636	1655	+	10.2063	1.93e-05	0.3	GCACCATATATACCACCCCC
Gh_A05G2599	Dof	GH_A06G1830	GhCER05A	245	265	-	12.8281	1.95e-05	0.0713	TTCTCTTTTCCTTTCTATATT
Gh_A05G3867	C2H2	GH_A06G1830	GhCER05A	1968	1986	-	10.6212	2.11e-05	0.0477	CACACCCCTTTTCATCCCC
Gh_D07G2090	MYB	GH_A06G1830	GhCER05A	1588	1602	-	12.4921	2.12e-05	0.191	TTTCCAACCTACTCC
Gh_D07G1305	MYB	GH_A06G1830	GhCER05A	345	359	-	12.9048	2.16e-05	0.268	TCTACCAACCTAAAT
Gh_D12G2688	ERF	GH_A06G1830	GhCER05A	110	130	-	7.56716	2.4e-05	0.459	CAAGTACCGTAGGAGCGGCCG
Gh_A12G2705	ERF	GH_A06G1830	GhCER05A	110	130	-	7.56716	2.4e-05	0.46	CAAGTACCGTAGGAGCGGCCG
Gh_D09G1082	MYB	GH_A06G1830	GhCER05A	349	358	+	13.0196	2.43e-05	0.483	AGGTTGGTAG
Gh_D05G2173	MYB	GH_A06G1830	GhCER05A	342	362	+	12.5397	2.43e-05	0.25	GGCATTTAGGTTGGTAGAATT
Gh_A06G1719	G2-like	GH_A06G1830	GhCER05A	818	830	-	12.9524	2.54e-05	1	TGAGGCATATTCT
Gh_D10G1741	MYB	GH_A06G1830	GhCER05A	349	358	+	12.7767	2.56e-05	0.479	AGGTTGGTAG
Gh_A01G0139	G2-like	GH_A06G1830	GhCER05A	103	112	-	12.1043	2.58e-05	0.808	CCGAATCTGT
Gh_D01G1330	BBR-BPC	GH_A06G1830	GhCER05A	245	268	+	1.61905	2.62e-05	0.0437	AATATAGAAAGGAAAAGAGAAGAA
Gh_A03G1597	MYB_related	GH_A06G1830	GhCER05A	346	354	+	13.4776	2.66e-05	0.334	TTTAGGTTG
Gh_A08G1308	MYB	GH_A06G1830	GhCER05A	1892	1902	+	12.3333	2.67e-05	0.325	TGTGTTGTTGG
Gh_A10G0008	G2-like	GH_A06G1830	GhCER05A	276	284	+	12.5	2.68e-05	0.546	GAGAAAACA
Gh_A02G0736	MIKC_MADS	GH_A06G1830	GhCER05A	1821	1834	-	12.2222	2.8e-05	0.2	ATAAAAAAGGAAGG
Gh_A08G2409	ERF	GH_A06G1830	GhCER05A	1666	1673	-	11.043	3.28e-05	0.608	GAGCCGCT
Gh_D07G1261	MYB	GH_A06G1830	GhCER05A	349	358	-	11.7957	3.31e-05	0.472	CTACCAACCT
Gh_D05G2173	MYB	GH_A06G1830	GhCER05A	1582	1602	+	12.0952	3.33e-05	0.25	TAGTTAGGAGTAGGTTGGAAA
Gh_D01G1330	BBR-BPC	GH_A06G1830	GhCER05A	243	266	+	0.809524	3.42e-05	0.0526	AAAATATAGAAAGGAAAAGAGAAG
Gh_D07G2090	MYB	GH_A06G1830	GhCER05A	1958	1972	-	11.7143	3.48e-05	0.205	TCCCCAACTATAATC
Gh_A02G0324	CPP	GH_A06G1830	GhCER05A	1164	1176	-	10.2857	3.49e-05	0.368	ACAAATTTTAATC
Gh_A08G2008	AP2	GH_A06G1830	GhCER05A	250	269	+	11.8462	3.7e-05	0.0388	AGAAAGGAAAAGAGAAGAAT
Gh_A11G3156	HD-ZIP	GH_A06G1830	GhCER05A	571	580	+	12.4521	3.84e-05	1	CTTAATCATT
Gh_D02G1568	ARR-B	GH_A06G1830	GhCER05A	103	112	+	12.3398	3.87e-05	0.808	ACAGATTCGG
Gh_A04G0316	TCP	GH_A06G1830	GhCER05A	506	515	-	10.7957	3.94e-05	0.27	TGGGGTGCAC
Gh_D05G2173	MYB	GH_A06G1830	GhCER05A	663	683	-	11.8413	3.97e-05	0.25	TTGGAAATATTTGTTGAGGAA
Gh_D12G0948	SBP	GH_A06G1830	GhCER05A	1607	1622	+	12.0824	4.15e-05	1	TTTAATGTACCCTACA
Gh_D10G2404	ERF	GH_A06G1830	GhCER05A	110	119	+	11.4941	4.16e-05	0.446	CGGCCGCTCC
Gh_A10G2156	ERF	GH_A06G1830	GhCER05A	110	119	+	11.4941	4.16e-05	0.447	CGGCCGCTCC
Gh_D08G1449	MYB	GH_A06G1830	GhCER05A	1585	1599	+	11.5873	4.18e-05	0.321	TTAGGAGTAGGTTGG
Gh_A13G1061	NAC	GH_A06G1830	GhCER05A	1018	1038	+	8.73016	4.19e-05	0.635	TAACTTGTCTCGTATGTTATC
Gh_A12G0936	MIKC_MADS	GH_A06G1830	GhCER05A	246	266	-	11.8676	4.3e-05	0.0516	CTTCTCTTTTCCTTTCTATAT
Gh_A09G0518	GATA	GH_A06G1830	GhCER05A	1646	1660	-	10.6567	4.37e-05	0.248	GTGTAGGGGGTGGTA
Gh_D10G0582	Dof	GH_A06G1830	GhCER05A	250	270	+	11.8254	4.39e-05	0.15	AGAAAGGAAAAGAGAAGAATT
Gh_A10G0541	Dof	GH_A06G1830	GhCER05A	250	270	+	11.8254	4.39e-05	0.15	AGAAAGGAAAAGAGAAGAATT
Gh_D13G2199	ERF	GH_A06G1830	GhCER05A	104	118	+	9.57143	4.44e-05	0.441	CAGATTCGGCCGCTC
Gh_D09G1624	Dof	GH_A06G1830	GhCER05A	247	267	+	11.8413	4.55e-05	0.149	TATAGAAAGGAAAAGAGAAGA
Gh_D13G0483	GATA	GH_A06G1830	GhCER05A	1466	1484	-	4.45205	4.56e-05	0.392	TACCATTTTCTTCTTCATT
Gh_A13G0435	GATA	GH_A06G1830	GhCER05A	1466	1484	-	4.45205	4.56e-05	0.392	TACCATTTTCTTCTTCATT
Gh_A09G2069	ARR-B	GH_A06G1830	GhCER05A	103	112	-	11.9355	4.62e-05	1	CCGAATCTGT
Gh_D05G2610	TCP	GH_A06G1830	GhCER05A	394	403	+	8.36893	4.64e-05	0.234	GGAGCCAACA
Gh_A12G0936	MIKC_MADS	GH_A06G1830	GhCER05A	31	51	-	11.7059	4.73e-05	0.0546	TCTTTGTGATTTTTGCTTTTT
Gh_D05G2414	LBD	GH_A06G1830	GhCER05A	108	128	+	7.1746	4.86e-05	0.515	TTCGGCCGCTCCTACGGTACT
Gh_D07G2090	MYB	GH_A06G1830	GhCER05A	1895	1909	-	11.1429	4.95e-05	0.205	TACCCATCCAACAAC
Gh_D02G0430	ERF	GH_A06G1830	GhCER05A	374	401	+	2.46032	4.99e-05	0.458	TCACAAAATCTGCCACTAAAGGAGCCAA
Gh_D08G1663	G2-like	GH_A06G1830	GhCER05A	817	830	-	11.9048	5.15e-05	1	TGAGGCATATTCTC
Gh_D01G1010	B3	GH_A06G1830	GhCER05A	262	282	+	-2.95522	5.2e-05	0.356	AGAAGAATTTTGGAGAGAAAA
Gh_D05G3714	MYB	GH_A06G1830	GhCER05A	346	360	+	11.746	5.27e-05	0.681	TTTAGGTTGGTAGAA
Gh_A10G1483	ERF	GH_A06G1830	GhCER05A	1666	1673	-	11.1068	5.46e-05	0.795	GAGCCGCT
Gh_D11G0861	LBD	GH_A06G1830	GhCER05A	110	124	-	10.4444	5.52e-05	0.58	CCGTAGGAGCGGCCG
Gh_A11G0741	LBD	GH_A06G1830	GhCER05A	110	124	-	10.4444	5.52e-05	0.58	CCGTAGGAGCGGCCG
Gh_A08G1308	MYB	GH_A06G1830	GhCER05A	348	358	+	11.3016	5.55e-05	0.381	TAGGTTGGTAG
Gh_D02G0430	ERF	GH_A06G1830	GhCER05A	97	124	-	1.98413	5.65e-05	0.458	CCGTAGGAGCGGCCGAATCTGTCTTAAG
Gh_A05G0138	G2-like	GH_A06G1830	GhCER05A	818	828	+	11.9206	5.74e-05	1	AGAATATGCCT
Gh_D12G1660	ERF	GH_A06G1830	GhCER05A	104	118	+	7.15873	5.89e-05	0.538	CAGATTCGGCCGCTC
Gh_D11G1851	ZF-HD	GH_A06G1830	GhCER05A	295	309	+	11.4118	5.91e-05	0.923	GAGCGTGATTAAGCA
Gh_D11G2341	MYB	GH_A06G1830	GhCER05A	1956	1974	-	10.7619	5.95e-05	0.246	CATCCCCAACTATAATCGA
Gh_A02G0736	MIKC_MADS	GH_A06G1830	GhCER05A	44	57	+	10.9841	6.11e-05	0.243	CACAAAGAAGAAAT
Gh_D05G3714	MYB	GH_A06G1830	GhCER05A	176	190	+	11.5079	6.22e-05	0.681	TCAAAGTAGTTGCAC
Gh_D02G1021	ERF	GH_A06G1830	GhCER05A	1637	1656	+	8.71875	6.34e-05	0.397	CACCATATATACCACCCCCT
Gh_A02G1737	ERF	GH_A06G1830	GhCER05A	1637	1656	+	8.71875	6.34e-05	0.396	CACCATATATACCACCCCCT
Gh_D12G1755	Dof	GH_A06G1830	GhCER05A	24	42	+	11.3016	6.47e-05	0.229	ACATAACAAAAAGCAAAAA
Gh_D13G0483	GATA	GH_A06G1830	GhCER05A	1239	1257	-	3.41096	6.47e-05	0.42	TATCTTCTCCATCTTAATT
Gh_A13G0435	GATA	GH_A06G1830	GhCER05A	1239	1257	-	3.41096	6.47e-05	0.42	TATCTTCTCCATCTTAATT
Gh_D02G0430	ERF	GH_A06G1830	GhCER05A	104	131	+	1.34921	6.63e-05	0.458	CAGATTCGGCCGCTCCTACGGTACTTGG
Gh_D10G0582	Dof	GH_A06G1830	GhCER05A	651	671	-	11.3175	6.73e-05	0.15	GTTGAGGAAAAGTAAAAGCTT
Gh_A10G0541	Dof	GH_A06G1830	GhCER05A	651	671	-	11.3175	6.73e-05	0.15	GTTGAGGAAAAGTAAAAGCTT
Gh_A02G1312	ERF	GH_A06G1830	GhCER05A	99	117	+	7.31746	6.73e-05	0.837	TAAGACAGATTCGGCCGCT
Gh_A02G1312	ERF	GH_A06G1830	GhCER05A	108	126	-	7.31746	6.73e-05	0.837	TACCGTAGGAGCGGCCGAA
Gh_A07G0522	Dof	GH_A06G1830	GhCER05A	30	43	+	11.4921	6.87e-05	0.35	CAAAAAGCAAAAAT
Gh_D07G0068	CPP	GH_A06G1830	GhCER05A	791	800	-	11.3646	6.91e-05	0.984	GATTTGAATA
Gh_A08G2008	AP2	GH_A06G1830	GhCER05A	1816	1835	-	10.7308	6.93e-05	0.0628	TATAAAAAAGGAAGGAGACC
Gh_A10G0348	Dof	GH_A06G1830	GhCER05A	22	42	+	11.1905	7e-05	0.202	TAACATAACAAAAAGCAAAAA
Gh_D05G0940	Dof	GH_A06G1830	GhCER05A	249	269	-	11.2698	7.06e-05	0.175	ATTCTTCTCTTTTCCTTTCTA
Gh_D11G2341	MYB	GH_A06G1830	GhCER05A	175	193	-	10.381	7.15e-05	0.267	AAGGTGCAACTACTTTGAT
Gh_A05G1961	ERF	GH_A06G1830	GhCER05A	230	239	+	11.0323	7.2e-05	0.501	CACCGAACAT
Gh_A11G0628	Dof	GH_A06G1830	GhCER05A	30	39	+	10.313	7.4e-05	0.526	CAAAAAGCAA
Gh_D11G0887	TCP	GH_A06G1830	GhCER05A	506	515	-	9.87097	7.4e-05	0.442	TGGGGTGCAC
Gh_A11G0759	TCP	GH_A06G1830	GhCER05A	506	515	-	9.87097	7.4e-05	0.442	TGGGGTGCAC
Gh_D07G0308	ERF	GH_A06G1830	GhCER05A	798	816	-	6.79365	7.43e-05	0.4	AATAGGTAAAGGTGGAGAT
Gh_A07G0251	ERF	GH_A06G1830	GhCER05A	798	816	-	6.79365	7.43e-05	0.4	AATAGGTAAAGGTGGAGAT
Gh_A05G3219	TCP	GH_A06G1830	GhCER05A	504	516	-	3.48611	7.53e-05	0.372	TTGGGGTGCACTA
Gh_D07G1816	MYB	GH_A06G1830	GhCER05A	347	360	+	11.4286	7.67e-05	0.564	TTAGGTTGGTAGAA
Gh_A07G1617	MYB	GH_A06G1830	GhCER05A	347	360	+	11.4286	7.67e-05	0.565	TTAGGTTGGTAGAA
Gh_D10G1741	MYB	GH_A06G1830	GhCER05A	1589	1598	+	10.8252	7.79e-05	0.479	GAGTAGGTTG
Gh_D07G0278	ERF	GH_A06G1830	GhCER05A	1647	1667	+	3.07353	7.81e-05	0.318	ACCACCCCCTACACAACAAAG
Gh_D07G0277	ERF	GH_A06G1830	GhCER05A	1647	1667	+	3.07353	7.81e-05	0.317	ACCACCCCCTACACAACAAAG
Gh_A02G1392	AP2	GH_A06G1830	GhCER05A	538	552	-	10.1746	7.87e-05	1	GCTCGGGAGGGGGGG
Gh_D07G0639	TCP	GH_A06G1830	GhCER05A	112	131	-	-8.21176	8.07e-05	0.644	CCAAGTACCGTAGGAGCGGC
Gh_A05G0559	bHLH	GH_A06G1830	GhCER05A	1790	1798	+	7.63441	8.14e-05	0.312	GCCTCTTGG
Gh_D07G1491	MYB	GH_A06G1830	GhCER05A	1634	1654	+	10.3333	8.15e-05	0.179	ATGCACCATATATACCACCCC
Gh_A11G0906	HD-ZIP	GH_A06G1830	GhCER05A	427	436	-	10.6796	8.21e-05	0.572	TTCCAATCAA
Gh_D08G1034	E2F/DP	GH_A06G1830	GhCER05A	269	289	-	-2.07463	8.22e-05	1	GACATTGTTTTCTCTCCAAAA
Gh_D11G1052	HD-ZIP	GH_A06G1830	GhCER05A	570	582	-	10.5938	8.24e-05	1	TGAATGATTAAGT
Gh_A08G1308	MYB	GH_A06G1830	GhCER05A	1588	1598	+	10.7143	8.26e-05	0.381	GGAGTAGGTTG
Gh_A08G1308	MYB	GH_A06G1830	GhCER05A	1645	1655	-	10.6984	8.33e-05	0.381	GGGGGTGGTAT
Gh_A10G0348	Dof	GH_A06G1830	GhCER05A	247	267	+	10.9365	8.41e-05	0.231	TATAGAAAGGAAAAGAGAAGA
Gh_D08G1807	HD-ZIP	GH_A06G1830	GhCER05A	1160	1170	-	11.3438	8.48e-05	1	TTTAATCATTT
Gh_D13G0878	MIKC_MADS	GH_A06G1830	GhCER05A	1823	1834	-	10.5862	8.49e-05	0.628	ATAAAAAAGGAA
Gh_A13G0751	MIKC_MADS	GH_A06G1830	GhCER05A	1823	1834	-	10.5862	8.49e-05	0.632	ATAAAAAAGGAA
Gh_D10G1741	MYB	GH_A06G1830	GhCER05A	1714	1723	-	10.6699	8.51e-05	0.479	GGGTAGCTGC
Gh_D05G2173	MYB	GH_A06G1830	GhCER05A	172	192	+	10.6508	8.52e-05	0.264	ATGATCAAAGTAGTTGCACCT
Gh_D02G0430	ERF	GH_A06G1830	GhCER05A	1652	1679	-	0.269841	8.64e-05	0.486	GAAGTTGAGCCGCTTTGTTGTGTAGGGG
Gh_A08G2008	AP2	GH_A06G1830	GhCER05A	242	261	+	10.2949	8.72e-05	0.0734	GAAAATATAGAAAGGAAAAG
Gh_A06G1176	ERF	GH_A06G1830	GhCER05A	109	125	+	2.77778	8.75e-05	0.411	TCGGCCGCTCCTACGGT
Gh_A07G2343	Trihelix	GH_A06G1830	GhCER05A	960	969	-	10.0745	8.83e-05	1	AGATTTACCA
Gh_A12G2645	MYB	GH_A06G1830	GhCER05A	175	193	+	9.8254	8.87e-05	0.289	ATCAAAGTAGTTGCACCTT
Gh_D07G2291	MYB	GH_A06G1830	GhCER05A	1587	1599	-	10.5373	8.93e-05	0.432	CCAACCTACTCCT
Gh_D07G2090	MYB	GH_A06G1830	GhCER05A	852	866	+	10.127	8.94e-05	0.254	TTTCCAACATCTACC
Gh_A10G2220	MIKC_MADS	GH_A06G1830	GhCER05A	1819	1837	+	10.5294	8.95e-05	0.392	CTCCTTCCTTTTTTATATA
Gh_A09G2437	Trihelix	GH_A06G1830	GhCER05A	77	93	+	9.80597	9.13e-05	0.57	GGCATGTTTTACACATT
Gh_D05G0688	bHLH	GH_A06G1830	GhCER05A	678	691	-	8.36508	9.16e-05	0.381	TAAGCTACTTGGAA
Gh_D05G2610	TCP	GH_A06G1830	GhCER05A	505	514	-	6.56311	9.23e-05	0.261	GGGGTGCACT
Gh_A06G0628	MYB_related	GH_A06G1830	GhCER05A	1354	1368	+	10.5556	9.4e-05	1	TATATTATCCTAATA
Gh_D12G1755	Dof	GH_A06G1830	GhCER05A	249	267	+	10.746	9.48e-05	0.272	TAGAAAGGAAAAGAGAAGA
Gh_D02G1817	ERF	GH_A06G1830	GhCER05A	110	130	+	5.39683	9.51e-05	1	CGGCCGCTCCTACGGTACTTG
Gh_D12G2056	G2-like	GH_A06G1830	GhCER05A	816	830	-	11.0294	9.55e-05	1	TGAGGCATATTCTCA
Gh_D08G1807	HD-ZIP	GH_A06G1830	GhCER05A	425	435	-	11.2031	9.64e-05	1	TCCAATCAATT
Gh_A05G3867	C2H2	GH_A06G1830	GhCER05A	853	871	+	7.51515	9.74e-05	0.093	TTCCAACATCTACCACTTC
Gh_A10G0008	G2-like	GH_A06G1830	GhCER05A	874	882	-	11.7083	9.75e-05	0.546	CTGAAAACA
Gh_D04G0050	NAC	GH_A06G1830	GhCER05A	1749	1768	+	7.86111	9.77e-05	0.869	ATGGCTTCTGAACCAGGAAT
Gh_A08G1308	MYB	GH_A06G1830	GhCER05A	1648	1658	-	10.4286	9.79e-05	0.381	GTAGGGGGTGG
Gh_A05G1857	TALE	GH_A06G1830	GhCER05A	248	267	-	6.98649	9.91e-05	0.199	TCTTCTCTTTTCCTTTCTAT
Gh_A02G0324	CPP	GH_A06G1830	GhCER05A	366	378	+	9.6	9.92e-05	0.38	GGAAATTTTCACA
Gh_A10G0884	WOX	GH_A06G1830	GhCER05A	1878	1888	+	10.3718	0.0001	0.883	TCATTCATCTA
Gh_D05G0940	Dof	GH_A06G1830	GhCER05A	1400	1420	-	10.7778	0.0001	0.202	TGTTTGGTTTCTAACTTTATT
Gh_A08G0476	bZIP	GH_A07G1203	GhCER06A	1560	1571	+	12.7436	2.02e-06	0.127	TGATGACATGGA
Gh_D13G0754	MYB	GH_A07G1203	GhCER06A	1964	1978	-	15.8889	2.64e-06	0.0549	AATCCCCGCGCCGTA
Gh_D13G1555	ERF	GH_A07G1203	GhCER06A	1960	1974	-	14.0317	2.78e-06	0.174	CCCGCGCCGTAGAAC
Gh_D07G2090	MYB	GH_A07G1203	GhCER06A	576	590	+	14.7937	4.12e-06	0.191	AAACTAACCACCACC
Gh_D07G0639	TCP	GH_A07G1203	GhCER06A	348	367	+	3.62353	4.16e-06	0.109	ATTAAGGGTTTGAGACCCAC
Gh_D07G0639	TCP	GH_A07G1203	GhCER06A	357	376	-	3.18824	4.7e-06	0.109	TGAGGAGAGGTGGGTCTCAA
Gh_D12G0778	MIKC_MADS	GH_A07G1203	GhCER06A	341	355	+	14.6984	5.28e-06	0.275	ACTTTCCATTAAGGG
Gh_A12G0775	MIKC_MADS	GH_A07G1203	GhCER06A	341	355	+	14.6984	5.28e-06	0.272	ACTTTCCATTAAGGG
Gh_A01G0139	G2-like	GH_A07G1203	GhCER06A	438	447	+	13.3217	8.3e-06	0.52	AAGAATCTGT
Gh_D12G1411	ERF	GH_A07G1203	GhCER06A	1963	1977	+	11.6667	8.66e-06	0.54	CTACGGCGCGGGGAT
Gh_A08G2008	AP2	GH_A07G1203	GhCER06A	1086	1105	+	13.8846	9.8e-06	0.0189	AAGGCCAAAAATAAGAAAAA
Gh_D07G1491	MYB	GH_A07G1203	GhCER06A	370	390	+	13.6349	1.02e-05	0.0695	CTCCTCAACACTTACCTACTT
Gh_D07G1305	MYB	GH_A07G1203	GhCER06A	578	592	+	13.9524	1.02e-05	0.244	ACTAACCACCACCTT
Gh_A05G1641	bZIP	GH_A07G1203	GhCER06A	1558	1572	+	10.5556	1.08e-05	0.162	GTTGATGACATGGAT
Gh_D10G0582	Dof	GH_A07G1203	GhCER06A	1693	1713	-	13.1587	1.22e-05	0.0859	AAATATGAAAAGTAGAAGAAC
Gh_A10G0541	Dof	GH_A07G1203	GhCER06A	1693	1713	-	13.1587	1.22e-05	0.086	AAATATGAAAAGTAGAAGAAC
Gh_D10G2404	ERF	GH_A07G1203	GhCER06A	1966	1975	+	13.4824	1.3e-05	0.446	CGGCGCGGGG
Gh_A10G2156	ERF	GH_A07G1203	GhCER06A	1966	1975	+	13.4824	1.3e-05	0.447	CGGCGCGGGG
Gh_A04G0106	ERF	GH_A07G1203	GhCER06A	1963	1977	+	11.0476	1.35e-05	0.615	CTACGGCGCGGGGAT
Gh_A05G2599	Dof	GH_A07G1203	GhCER06A	599	619	-	13.25	1.39e-05	0.0659	TTTTCTTTTAATTTTTATTTC
Gh_Sca004932G06	ERF	GH_A07G1203	GhCER06A	580	590	+	10.873	1.4e-05	0.19	TAACCACCACC
Gh_D11G3136	ERF	GH_A07G1203	GhCER06A	580	590	+	10.873	1.4e-05	0.19	TAACCACCACC
Gh_A06G1176	ERF	GH_A07G1203	GhCER06A	1920	1936	+	8.74603	1.42e-05	0.411	ATGGTGGCAGGGACGAT
Gh_D13G0483	GATA	GH_A07G1203	GhCER06A	1558	1576	-	7.53425	1.53e-05	0.317	TGTCATCCATGTCATCAAC
Gh_A13G0435	GATA	GH_A07G1203	GhCER06A	1558	1576	-	7.53425	1.53e-05	0.317	TGTCATCCATGTCATCAAC
Gh_D01G1815	MYB	GH_A07G1203	GhCER06A	396	410	-	13.4603	1.54e-05	0.518	AAGAATGTTAGGTTG
Gh_D10G0254	ERF	GH_A07G1203	GhCER06A	1966	1973	+	11.1471	1.54e-05	0.482	CGGCGCGG
Gh_D10G0254	ERF	GH_A07G1203	GhCER06A	1966	1973	-	11.1471	1.54e-05	0.482	CCGCGCCG
Gh_A10G0254	ERF	GH_A07G1203	GhCER06A	1966	1973	+	11.1471	1.54e-05	0.481	CGGCGCGG
Gh_A10G0254	ERF	GH_A07G1203	GhCER06A	1966	1973	-	11.1471	1.54e-05	0.481	CCGCGCCG
Gh_A01G0650	ERF	GH_A07G1203	GhCER06A	1963	1983	-	11.0952	1.56e-05	0.456	ACACTAATCCCCGCGCCGTAG
Gh_D05G0688	bHLH	GH_A07G1203	GhCER06A	196	209	-	13.8413	1.58e-05	0.189	CCATCAACTTGTCT
Gh_A09G0518	GATA	GH_A07G1203	GhCER06A	1923	1937	+	12.4925	1.65e-05	0.248	GTGGCAGGGACGATC
Gh_D12G1425	TCP	GH_A07G1203	GhCER06A	359	368	+	12.4951	1.75e-05	0.167	GAGACCCACC
Gh_A03G1597	MYB_related	GH_A07G1203	GhCER06A	396	404	-	13.7612	1.88e-05	0.334	GTTAGGTTG
Gh_D01G1910	bHLH	GH_A07G1203	GhCER06A	197	207	-	13.375	2.01e-05	0.245	ATCAACTTGTC
Gh_D12G0857	G2-like	GH_A07G1203	GhCER06A	1683	1693	-	12.8925	2.01e-05	0.419	CTAGATTCCCA
Gh_A07G1572	TCP	GH_A07G1203	GhCER06A	339	368	-	5.94872	2.02e-05	0.306	GGTGGGTCTCAAACCCTTAATGGAAAGTAT
Gh_A01G0151	Trihelix	GH_A07G1203	GhCER06A	349	366	-	12.8358	2.04e-05	0.316	TGGGTCTCAAACCCTTAA
Gh_A09G0518	GATA	GH_A07G1203	GhCER06A	584	598	-	12.0896	2.06e-05	0.248	ATGTTTAAGGTGGTG
Gh_A05G2194	ERF	GH_A07G1203	GhCER06A	1918	1932	-	10.746	2.2e-05	0.286	TCCCTGCCACCATTT
Gh_D12G1814	TCP	GH_A07G1203	GhCER06A	302	309	-	10.2059	2.2e-05	0.599	GGGAGCAC
Gh_A12G1657	TCP	GH_A07G1203	GhCER06A	302	309	-	10.2059	2.2e-05	0.598	GGGAGCAC
Gh_A11G1675	bZIP	GH_A07G1203	GhCER06A	1558	1572	+	9.04762	2.25e-05	0.281	GTTGATGACATGGAT
Gh_D12G1660	ERF	GH_A07G1203	GhCER06A	1963	1977	-	9.57143	2.31e-05	0.538	ATCCCCGCGCCGTAG
Gh_A09G2142	Nin-like	GH_A07G1203	GhCER06A	15	33	-	11.1111	2.33e-05	0.691	TAAACTTTTCGAGTTCTTC
Gh_A12G0231	G2-like	GH_A07G1203	GhCER06A	623	633	-	12.7778	2.46e-05	1	ATCTAGGATTC
Gh_D07G2291	MYB	GH_A07G1203	GhCER06A	380	392	+	13.1642	2.52e-05	0.402	CTTACCTACTTAA
Gh_D11G1147	bZIP	GH_A07G1203	GhCER06A	1558	1572	+	8.53968	2.58e-05	0.212	GTTGATGACATGGAT
Gh_A12G1550	G2-like	GH_A07G1203	GhCER06A	623	635	-	12.3175	2.68e-05	1	AAATCTAGGATTC
Gh_D03G1171	G2-like	GH_A07G1203	GhCER06A	772	785	-	11.8966	2.7e-05	0.844	TCCTGATTCGCTTA
Gh_A03G2087	G2-like	GH_A07G1203	GhCER06A	772	785	-	11.8966	2.7e-05	0.844	TCCTGATTCGCTTA
Gh_A10G1483	ERF	GH_A07G1203	GhCER06A	1964	1971	-	12.0971	2.7e-05	0.795	GCGCCGTA
Gh_D10G2536	C2H2	GH_A07G1203	GhCER06A	1476	1486	-	11.6984	2.91e-05	0.403	AAGTGGAGTAG
Gh_A10G1798	C2H2	GH_A07G1203	GhCER06A	1476	1486	-	11.6984	2.91e-05	0.403	AAGTGGAGTAG
Gh_D02G1021	ERF	GH_A07G1203	GhCER06A	1921	1940	-	10.2344	2.96e-05	0.397	TCTGATCGTCCCTGCCACCA
Gh_A02G1737	ERF	GH_A07G1203	GhCER06A	1921	1940	-	10.2344	2.96e-05	0.396	TCTGATCGTCCCTGCCACCA
Gh_A07G1363	YABBY	GH_A07G1203	GhCER06A	556	565	+	10.5894	3.04e-05	0.635	TAATCATAAT
Gh_A01G0650	ERF	GH_A07G1203	GhCER06A	1918	1938	-	9.65079	3.11e-05	0.456	TGATCGTCCCTGCCACCATTT
Gh_A13G1001	bHLH	GH_A07G1203	GhCER06A	197	207	+	11.9683	3.14e-05	0.267	GACAAGTTGAT
Gh_D08G1449	MYB	GH_A07G1203	GhCER06A	380	394	-	12.0635	3.2e-05	0.321	TTTTAAGTAGGTAAG
Gh_D02G1021	ERF	GH_A07G1203	GhCER06A	283	302	+	10.0625	3.23e-05	0.397	CACATCTACCTCAACCGAAG
Gh_A02G1737	ERF	GH_A07G1203	GhCER06A	283	302	+	10.0625	3.23e-05	0.396	CACATCTACCTCAACCGAAG
Gh_D02G1568	ARR-B	GH_A07G1203	GhCER06A	60	69	+	12.5534	3.24e-05	0.808	GTAGATACGA
Gh_D07G1261	MYB	GH_A07G1203	GhCER06A	381	390	+	11.7957	3.31e-05	0.472	TTACCTACTT
Gh_A03G0524	ERF	GH_A07G1203	GhCER06A	1917	1931	+	6.60317	3.31e-05	0.48	GAAATGGTGGCAGGG
Gh_A02G0227	G2-like	GH_A07G1203	GhCER06A	439	446	+	11.7937	3.32e-05	0.8	AGAATCTG
Gh_A11G0754	MIKC_MADS	GH_A07G1203	GhCER06A	340	358	-	11.0794	3.37e-05	0.638	AAACCCTTAATGGAAAGTA
Gh_D11G1536	WRKY	GH_A07G1203	GhCER06A	1028	1038	-	10.7412	3.41e-05	0.534	TTGACCCAACA
Gh_A08G1235	GATA	GH_A07G1203	GhCER06A	696	710	+	12.2381	3.42e-05	1	CCTAAGATCCGATCT
Gh_D12G0316	MYB	GH_A07G1203	GhCER06A	380	394	-	12.4127	3.44e-05	0.356	TTTTAAGTAGGTAAG
Gh_D01G1631	MYB	GH_A07G1203	GhCER06A	380	394	-	12.4127	3.44e-05	0.356	TTTTAAGTAGGTAAG
Gh_D02G0862	GATA	GH_A07G1203	GhCER06A	1960	1974	-	9.65079	3.48e-05	0.534	CCCGCGCCGTAGAAC
Gh_A08G1308	MYB	GH_A07G1203	GhCER06A	583	593	-	11.9524	3.49e-05	0.325	TAAGGTGGTGG
Gh_A08G1308	MYB	GH_A07G1203	GhCER06A	857	867	-	11.9365	3.54e-05	0.325	TCTGTTGTTGG
Gh_A02G0736	MIKC_MADS	GH_A07G1203	GhCER06A	308	321	+	11.8095	3.67e-05	0.205	CCTAAAGAAGATAA
Gh_A12G0527	MYB	GH_A07G1203	GhCER06A	379	391	-	12.1923	3.74e-05	0.507	TAAGTAGGTAAGT
Gh_D12G0971	WRKY	GH_A07G1203	GhCER06A	1032	1041	-	11.8	3.97e-05	0.509	TCTTTGACCC
Gh_D08G0306	WRKY	GH_A07G1203	GhCER06A	1032	1039	+	12.1828	4.03e-05	0.456	GGGTCAAA
Gh_D09G1703	TCP	GH_A07G1203	GhCER06A	358	367	+	11.5806	4.04e-05	0.314	TGAGACCCAC
Gh_D02G1502	MIKC_MADS	GH_A07G1203	GhCER06A	343	355	-	11.8657	4.1e-05	0.32	CCCTTAATGGAAA
Gh_Sca004932G06	ERF	GH_A07G1203	GhCER06A	1919	1929	-	7.80952	4.19e-05	0.228	CTGCCACCATT
Gh_D11G3136	ERF	GH_A07G1203	GhCER06A	1919	1929	-	7.80952	4.19e-05	0.228	CTGCCACCATT
Gh_D01G1815	MYB	GH_A07G1203	GhCER06A	795	809	+	12.2222	4.22e-05	0.518	AAAAGAATTAGGCTA
Gh_D12G0959	ERF	GH_A07G1203	GhCER06A	1917	1931	-	6.79365	4.22e-05	0.557	CCCTGCCACCATTTC
Gh_D02G0862	GATA	GH_A07G1203	GhCER06A	654	668	-	9.14286	4.27e-05	0.534	TCTGATCTGTCCGAT
Gh_A10G0471	ERF	GH_A07G1203	GhCER06A	1954	1974	+	7.15873	4.55e-05	1	AATATTGTTCTACGGCGCGGG
Gh_A04G0316	TCP	GH_A07G1203	GhCER06A	302	311	-	10.5161	4.57e-05	0.27	TAGGGAGCAC
Gh_D07G1868	FAR1	GH_A07G1203	GhCER06A	1964	1978	-	5.84127	4.63e-05	0.723	AATCCCCGCGCCGTA
Gh_D05G2452	MIKC_MADS	GH_A07G1203	GhCER06A	306	320	+	11.4412	4.77e-05	0.594	TCCCTAAAGAAGATA
Gh_A05G2191	MIKC_MADS	GH_A07G1203	GhCER06A	306	320	+	11.4412	4.77e-05	0.586	TCCCTAAAGAAGATA
Gh_A12G2645	MYB	GH_A07G1203	GhCER06A	574	592	-	11.0952	4.79e-05	0.249	AAGGTGGTGGTTAGTTTAT
Gh_A12G0231	G2-like	GH_A07G1203	GhCER06A	440	450	-	12	4.83e-05	1	ATTACAGATTC
Gh_D04G1096	C2H2	GH_A07G1203	GhCER06A	682	701	-	10.6349	4.84e-05	0.646	CTTAGGTTTGTCAGTTTTTG
Gh_D05G2610	TCP	GH_A07G1203	GhCER06A	359	368	+	8.17476	4.93e-05	0.234	GAGACCCACC
Gh_A02G0227	G2-like	GH_A07G1203	GhCER06A	1685	1692	+	11.2381	5.1e-05	0.8	GGAATCTA
Gh_A08G2409	ERF	GH_A07G1203	GhCER06A	1964	1971	-	9.97849	5.12e-05	0.608	GCGCCGTA
Gh_A12G1554	RAV	GH_A07G1203	GhCER06A	860	876	-	11.3492	5.27e-05	0.896	GATTCAATTTCTGTTGT
Gh_A05G0559	bHLH	GH_A07G1203	GhCER06A	198	206	-	10.4409	5.44e-05	0.283	TCAACTTGT
Gh_D09G1773	NAC	GH_A07G1203	GhCER06A	761	775	-	11.0317	5.53e-05	1	CTTAATATTTAAGAA
Gh_D12G0971	WRKY	GH_A07G1203	GhCER06A	142	151	-	11.1304	5.53e-05	0.509	TGGTTGACGG
Gh_D05G2173	MYB	GH_A07G1203	GhCER06A	356	376	-	11.3175	5.61e-05	0.25	TGAGGAGAGGTGGGTCTCAAA
Gh_A12G1267	ERF	GH_A07G1203	GhCER06A	1964	1983	+	8.74603	5.67e-05	0.389	TACGGCGCGGGGATTAGTGT
Gh_D07G0308	ERF	GH_A07G1203	GhCER06A	1957	1975	+	7.47619	5.73e-05	0.4	ATTGTTCTACGGCGCGGGG
Gh_A07G0251	ERF	GH_A07G1203	GhCER06A	1957	1975	+	7.47619	5.73e-05	0.4	ATTGTTCTACGGCGCGGGG
Gh_A12G1550	G2-like	GH_A07G1203	GhCER06A	693	705	+	11.254	5.75e-05	1	AAACCTAAGATCC
Gh_A02G1312	ERF	GH_A07G1203	GhCER06A	1955	1973	+	7.68254	5.85e-05	0.837	ATATTGTTCTACGGCGCGG
Gh_A12G1267	ERF	GH_A07G1203	GhCER06A	282	301	-	8.65079	5.88e-05	0.389	TTCGGTTGAGGTAGATGTGA
Gh_A05G1236	TCP	GH_A07G1203	GhCER06A	302	309	-	9.15686	5.93e-05	0.264	GGGAGCAC
Gh_A12G0936	MIKC_MADS	GH_A07G1203	GhCER06A	1081	1101	-	11.3088	5.93e-05	0.0648	TCTTATTTTTGGCCTTTTTAT
Gh_A10G1563	MYB	GH_A07G1203	GhCER06A	398	412	-	11.7778	6.03e-05	0.592	TTAAGAATGTTAGGT
Gh_A12G1411	C2H2	GH_A07G1203	GhCER06A	682	698	+	9.07937	6.12e-05	0.746	CAAAAACTGACAAACCT
Gh_D04G1096	C2H2	GH_A07G1203	GhCER06A	1081	1100	-	10.1111	6.16e-05	0.646	CTTATTTTTGGCCTTTTTAT
Gh_A12G0936	MIKC_MADS	GH_A07G1203	GhCER06A	1084	1104	-	11.2353	6.18e-05	0.0651	TTTTCTTATTTTTGGCCTTTT
Gh_A06G1176	ERF	GH_A07G1203	GhCER06A	1962	1978	+	4	6.22e-05	0.411	TCTACGGCGCGGGGATT
Gh_D10G2536	C2H2	GH_A07G1203	GhCER06A	329	339	+	11.0794	6.32e-05	0.403	GAGTGGAGCAA
Gh_A10G1798	C2H2	GH_A07G1203	GhCER06A	329	339	+	11.0794	6.32e-05	0.403	GAGTGGAGCAA
Gh_D10G0582	Dof	GH_A07G1203	GhCER06A	1750	1770	+	11.3333	6.64e-05	0.15	AAATCTGAAAAGTAGAGGGAC
Gh_A10G0541	Dof	GH_A07G1203	GhCER06A	1750	1770	+	11.3333	6.64e-05	0.15	AAATCTGAAAAGTAGAGGGAC
Gh_A05G2936	TCP	GH_A07G1203	GhCER06A	359	367	+	10.2366	6.71e-05	0.319	GAGACCCAC
Gh_D11G1068	MYB_related	GH_A07G1203	GhCER06A	1835	1843	+	9.62366	6.79e-05	1	CAGATACTT
Gh_A11G0926	MYB_related	GH_A07G1203	GhCER06A	1835	1843	+	9.62366	6.79e-05	1	CAGATACTT
Gh_A10G0519	C2H2	GH_A07G1203	GhCER06A	682	699	+	9	6.84e-05	1	CAAAAACTGACAAACCTA
Gh_A10G2220	MIKC_MADS	GH_A07G1203	GhCER06A	340	358	+	10.9412	6.92e-05	0.392	TACTTTCCATTAAGGGTTT
Gh_A10G2220	MIKC_MADS	GH_A07G1203	GhCER06A	305	323	-	10.9118	7.05e-05	0.392	TTTTATCTTCTTTAGGGAG
Gh_D03G1171	G2-like	GH_A07G1203	GhCER06A	697	710	+	10.8103	7.07e-05	1	CTAAGATCCGATCT
Gh_A03G2087	G2-like	GH_A07G1203	GhCER06A	697	710	+	10.8103	7.07e-05	1	CTAAGATCCGATCT
Gh_A10G0838	Dof	GH_A07G1203	GhCER06A	1687	1707	+	11.2222	7.12e-05	0.154	AATCTAGTTCTTCTACTTTTC
Gh_A05G2194	ERF	GH_A07G1203	GhCER06A	288	302	+	7.88889	7.15e-05	0.293	CTACCTCAACCGAAG
Gh_A11G0984	WRKY	GH_A07G1203	GhCER06A	1033	1040	+	12.129	7.3e-05	1	GGTCAAAG
Gh_D13G0483	GATA	GH_A07G1203	GhCER06A	1919	1937	-	3	7.41e-05	0.42	GATCGTCCCTGCCACCATT
Gh_A13G0435	GATA	GH_A07G1203	GhCER06A	1919	1937	-	3	7.41e-05	0.42	GATCGTCCCTGCCACCATT
Gh_A05G1857	TALE	GH_A07G1203	GhCER06A	1920	1939	-	7.7973	7.42e-05	0.163	CTGATCGTCCCTGCCACCAT
Gh_A01G0650	ERF	GH_A07G1203	GhCER06A	1921	1941	-	7.69841	7.43e-05	0.504	ATCTGATCGTCCCTGCCACCA
Gh_D02G1021	ERF	GH_A07G1203	GhCER06A	1963	1982	-	8.39062	7.44e-05	0.397	CACTAATCCCCGCGCCGTAG
Gh_A02G1737	ERF	GH_A07G1203	GhCER06A	1963	1982	-	8.39062	7.44e-05	0.396	CACTAATCCCCGCGCCGTAG
Gh_A07G1363	YABBY	GH_A07G1203	GhCER06A	1423	1432	-	10.106	7.46e-05	0.779	CAATAATAAC
Gh_A10G0838	Dof	GH_A07G1203	GhCER06A	1083	1103	-	11.1587	7.49e-05	0.156	TTTCTTATTTTTGGCCTTTTT
Gh_A13G0715	WRKY	GH_A07G1203	GhCER06A	141	150	+	10.7447	7.56e-05	0.958	ACCGTCAACC
Gh_D08G2456	MYB	GH_A07G1203	GhCER06A	373	393	+	9.04762	7.62e-05	0.276	CTCAACACTTACCTACTTAAA
Gh_A11G0628	Dof	GH_A07G1203	GhCER06A	116	125	+	10.3043	7.71e-05	0.526	TAAAAAGTGC
Gh_D05G3714	MYB	GH_A07G1203	GhCER06A	379	393	-	11.1905	7.72e-05	0.681	TTTAAGTAGGTAAGT
Gh_A02G0324	CPP	GH_A07G1203	GhCER06A	1711	1723	-	9.75238	7.77e-05	0.368	CTAAATTTTGAAA
Gh_D12G1660	ERF	GH_A07G1203	GhCER06A	1918	1932	-	6.38095	7.82e-05	0.538	TCCCTGCCACCATTT
Gh_D05G2452	MIKC_MADS	GH_A07G1203	GhCER06A	343	357	-	10.6029	7.84e-05	0.698	AACCCTTAATGGAAA
Gh_A05G2191	MIKC_MADS	GH_A07G1203	GhCER06A	343	357	-	10.6029	7.84e-05	0.689	AACCCTTAATGGAAA
Gh_D07G1543	bHLH	GH_A07G1203	GhCER06A	364	377	-	8.70833	7.94e-05	0.413	TTGAGGAGAGGTGG
Gh_D09G1587	ERF	GH_A07G1203	GhCER06A	579	599	-	5.86567	8e-05	0.395	CATGTTTAAGGTGGTGGTTAG
Gh_D05G0940	Dof	GH_A07G1203	GhCER06A	1082	1102	-	11.0952	8e-05	0.175	TTCTTATTTTTGGCCTTTTTA
Gh_A04G0594	MYB	GH_A07G1203	GhCER06A	395	409	-	8.36508	8.02e-05	0.547	AGAATGTTAGGTTGT
Gh_D07G0308	ERF	GH_A07G1203	GhCER06A	582	600	-	6.5873	8.03e-05	0.4	TCATGTTTAAGGTGGTGGT
Gh_A07G0251	ERF	GH_A07G1203	GhCER06A	582	600	-	6.5873	8.03e-05	0.4	TCATGTTTAAGGTGGTGGT
Gh_A09G2069	ARR-B	GH_A07G1203	GhCER06A	698	707	-	11.2688	8.06e-05	1	TCGGATCTTA
Gh_D10G1741	MYB	GH_A07G1203	GhCER06A	396	405	-	10.7864	8.2e-05	0.479	TGTTAGGTTG
Gh_A12G1286	C2H2	GH_A07G1203	GhCER06A	682	701	+	8.38095	8.32e-05	1	CAAAAACTGACAAACCTAAG
Gh_A08G1235	GATA	GH_A07G1203	GhCER06A	700	714	-	10.7143	8.33e-05	1	AAACAGATCGGATCT
Gh_A05G2599	Dof	GH_A07G1203	GhCER06A	13	33	-	10.7969	8.35e-05	0.134	TAAACTTTTCGAGTTCTTCTC
Gh_D07G0308	ERF	GH_A07G1203	GhCER06A	290	308	-	6.47619	8.36e-05	0.4	GGAGCACTTCGGTTGAGGT
Gh_A07G0251	ERF	GH_A07G1203	GhCER06A	290	308	-	6.47619	8.36e-05	0.4	GGAGCACTTCGGTTGAGGT
Gh_D12G1814	TCP	GH_A07G1203	GhCER06A	1929	1936	+	7.43137	8.42e-05	1	GGGACGAT
Gh_A12G1657	TCP	GH_A07G1203	GhCER06A	1929	1936	+	7.43137	8.42e-05	1	GGGACGAT
Gh_D08G2565	ERF	GH_A07G1203	GhCER06A	136	149	-	8.85714	8.44e-05	0.528	GTTGACGGTTCAAT
Gh_D07G0130	ERF	GH_A07G1203	GhCER06A	136	149	-	8.85714	8.44e-05	0.526	GTTGACGGTTCAAT
Gh_A05G2194	ERF	GH_A07G1203	GhCER06A	577	591	+	7.44444	8.45e-05	0.293	AACTAACCACCACCT
Gh_A07G1572	TCP	GH_A07G1203	GhCER06A	356	385	+	0.820513	8.55e-05	0.306	TTTGAGACCCACCTCTCCTCAACACTTACC
Gh_D11G1873	C2H2	GH_A07G1203	GhCER06A	682	698	+	8.60317	8.57e-05	0.858	CAAAAACTGACAAACCT
Gh_D11G0887	TCP	GH_A07G1203	GhCER06A	358	367	+	9.53763	8.73e-05	0.442	TGAGACCCAC
Gh_A11G0759	TCP	GH_A07G1203	GhCER06A	358	367	+	9.53763	8.73e-05	0.442	TGAGACCCAC
Gh_A02G0324	CPP	GH_A07G1203	GhCER06A	1799	1811	+	9.65714	9.02e-05	0.368	CTAAATTTTAAAT
Gh_A02G0324	CPP	GH_A07G1203	GhCER06A	1652	1664	-	9.65714	9.02e-05	0.368	CTAAATTTTAAAT
Gh_A12G1267	ERF	GH_A07G1203	GhCER06A	127	146	-	7.50794	9.02e-05	0.476	GACGGTTCAATCTCTGCAAA
Gh_D05G2173	MYB	GH_A07G1203	GhCER06A	280	300	-	10.5556	9.03e-05	0.266	TCGGTTGAGGTAGATGTGATT
Gh_A12G1554	RAV	GH_A07G1203	GhCER06A	893	909	+	10.4762	9.06e-05	0.938	CTATTCATTTATGTTGG
Gh_D05G1963	ERF	GH_A07G1203	GhCER06A	136	148	-	5.36508	9.07e-05	0.52	TTGACGGTTCAAT
Gh_A05G1769	ERF	GH_A07G1203	GhCER06A	136	148	-	5.36508	9.07e-05	0.521	TTGACGGTTCAAT
Gh_D12G2688	ERF	GH_A07G1203	GhCER06A	285	305	+	3.8209	9.08e-05	0.459	CATCTACCTCAACCGAAGTGC
Gh_A12G2705	ERF	GH_A07G1203	GhCER06A	285	305	+	3.8209	9.08e-05	0.46	CATCTACCTCAACCGAAGTGC
Gh_A03G0524	ERF	GH_A07G1203	GhCER06A	581	595	-	2.98413	9.09e-05	0.48	TTTAAGGTGGTGGTT
Gh_A08G1186	MYB_related	GH_A07G1203	GhCER06A	510	520	-	11.127	9.12e-05	1	AGATTTTTTTT
Gh_A13G0715	WRKY	GH_A07G1203	GhCER06A	1031	1040	+	10.5638	9.17e-05	0.958	TGGGTCAAAG
Gh_D11G1062	NAC	GH_A07G1203	GhCER06A	1592	1608	-	9.98413	9.4e-05	1	TAAATTAAGATTTAAGC
Gh_A12G0527	MYB	GH_A07G1203	GhCER06A	1572	1584	-	10.0513	9.43e-05	0.536	TAAGTTGGTGTCA
Gh_A12G0910	MIKC_MADS	GH_A07G1203	GhCER06A	342	360	+	8.71429	9.48e-05	1	CTTTCCATTAAGGGTTTGA
Gh_D02G1305	YABBY	GH_A07G1203	GhCER06A	556	563	-	11.3333	9.55e-05	1	TATGATTA
Gh_A03G0924	YABBY	GH_A07G1203	GhCER06A	556	563	-	11.3333	9.55e-05	1	TATGATTA
Gh_D11G0473	HD-ZIP	GH_A07G1203	GhCER06A	172	192	-	10.4688	9.57e-05	1	CAAGCAATAATAGGTATGCTA
Gh_D13G0754	MYB	GH_A08G1040	GhCER07A	1489	1503	+	18.0159	4.62e-07	0.0144	AGCAGACGCGCCCTC
Gh_A05G1857	TALE	GH_A08G1040	GhCER07A	1495	1514	+	16.2973	1.33e-06	0.0201	CGCGCCCTCTATCTACCCCC
Gh_D07G1868	FAR1	GH_A08G1040	GhCER07A	1489	1503	+	15.9206	1.89e-06	0.0591	AGCAGACGCGCCCTC
Gh_A01G0151	Trihelix	GH_A08G1040	GhCER07A	1434	1451	+	14.5373	2.71e-06	0.0841	TTGAGCATTTACCCTAAA
Gh_A04G0316	TCP	GH_A08G1040	GhCER07A	1331	1340	+	14.3118	5.77e-06	0.27	TTGGGAGCAC
Gh_D12G0743	AP2	GH_A08G1040	GhCER07A	328	348	+	11.5176	6.02e-06	0.187	TGGCACACCTTCCAAAATTTT
Gh_A12G0936	MIKC_MADS	GH_A08G1040	GhCER07A	1957	1977	-	14.6471	6.03e-06	0.0157	CTCTGCTTTCTCTGTCCTTGG
Gh_D02G0710	bZIP	GH_A08G1040	GhCER07A	1551	1562	+	14.1905	8.16e-06	0.128	ATTACAGCTGTG
Gh_D07G0545	C2H2	GH_A08G1040	GhCER07A	1968	1979	+	14.0833	8.44e-06	0.129	GAAAGCAGAGTA
Gh_D07G1491	MYB	GH_A08G1040	GhCER07A	1510	1530	+	13.8889	8.48e-06	0.0652	CCCCCTACTCCCAACCATACC
Gh_A08G1308	MYB	GH_A08G1040	GhCER07A	450	460	-	13.9683	8.55e-06	0.291	TATGTTGGTGG
Gh_D02G0148	bZIP	GH_A08G1040	GhCER07A	1552	1562	-	12.5556	9.12e-06	0.115	CACAGCTGTAA
Gh_A02G0113	bZIP	GH_A08G1040	GhCER07A	1552	1562	-	12.5556	9.12e-06	0.115	CACAGCTGTAA
Gh_A10G0838	Dof	GH_A08G1040	GhCER07A	1449	1469	-	13.4286	9.24e-06	0.0464	TCGGTTCATCTTCAACTTTTT
Gh_D13G0531	CAMTA	GH_A08G1040	GhCER07A	1494	1502	-	13.3786	9.72e-06	0.305	AGGGCGCGT
Gh_A05G3867	C2H2	GH_A08G1040	GhCER07A	1501	1519	+	12.0076	1.02e-05	0.0317	CTCTATCTACCCCCTACTC
Gh_D12G0743	AP2	GH_A08G1040	GhCER07A	1344	1364	+	9.65882	1.22e-05	0.253	GTGCACATTTACAAAGGTTAA
Gh_D03G0374	HD-ZIP	GH_A08G1040	GhCER07A	1613	1623	-	12.2121	1.26e-05	0.345	CAATCATGATC
Gh_A02G1237	HD-ZIP	GH_A08G1040	GhCER07A	1613	1623	-	12.2121	1.26e-05	0.35	CAATCATGATC
Gh_A12G1304	C3H	GH_A08G1040	GhCER07A	744	758	+	12.4127	1.31e-05	0.816	GCGGAAATGTAGGAT
Gh_D05G3873	AP2	GH_A08G1040	GhCER07A	1667	1676	-	13.2621	1.31e-05	0.205	ATCTCGGACG
Gh_D01G1446	GRAS	GH_A08G1040	GhCER07A	1958	1977	+	13.1159	1.45e-05	0.0928	CAAGGACAGAGAAAGCAGAG
Gh_D08G1034	E2F/DP	GH_A08G1040	GhCER07A	1863	1883	+	4.56716	1.55e-05	0.962	GTCAGCTATTTCCCTCCATAT
Gh_A05G1961	ERF	GH_A08G1040	GhCER07A	1626	1635	+	12.8387	1.59e-05	0.248	GACCGCCCCT
Gh_A07G1363	YABBY	GH_A08G1040	GhCER07A	1614	1623	-	10.7881	1.66e-05	0.519	CAATCATGAT
Gh_A13G1001	bHLH	GH_A08G1040	GhCER07A	1474	1484	+	13.2222	1.8e-05	0.267	TACAAGTTGGA
Gh_D05G0688	bHLH	GH_A08G1040	GhCER07A	1473	1486	-	13.6032	1.85e-05	0.189	TGTCCAACTTGTAA
Gh_A10G1607	bZIP	GH_A08G1040	GhCER07A	1552	1562	-	12.8889	2.08e-05	0.217	CACAGCTGTAA
Gh_D12G1814	TCP	GH_A08G1040	GhCER07A	1333	1340	+	10.2059	2.2e-05	0.599	GGGAGCAC
Gh_A12G1657	TCP	GH_A08G1040	GhCER07A	1333	1340	+	10.2059	2.2e-05	0.598	GGGAGCAC
Gh_D02G0148	bZIP	GH_A08G1040	GhCER07A	1553	1563	+	10	2.21e-05	0.154	TACAGCTGTGC
Gh_A02G0113	bZIP	GH_A08G1040	GhCER07A	1553	1563	+	10	2.21e-05	0.154	TACAGCTGTGC
Gh_D01G1330	BBR-BPC	GH_A08G1040	GhCER07A	1496	1519	-	2.11111	2.23e-05	0.0382	GAGTAGGGGGTAGATAGAGGGCGC
Gh_D10G0079	MYB_related	GH_A08G1040	GhCER07A	1761	1768	+	13.7742	2.38e-05	0.249	GTAGGGCG
Gh_D12G0791	CAMTA	GH_A08G1040	GhCER07A	1491	1499	-	12.8172	2.46e-05	0.772	GCGCGTCTG
Gh_D08G2456	MYB	GH_A08G1040	GhCER07A	1502	1522	+	11.4286	2.59e-05	0.177	TCTATCTACCCCCTACTCCCA
Gh_D01G1910	bHLH	GH_A08G1040	GhCER07A	1474	1484	-	12.9583	2.59e-05	0.245	TCCAACTTGTA
Gh_D02G1502	MIKC_MADS	GH_A08G1040	GhCER07A	10	22	-	12.3582	2.79e-05	0.309	CCAAAATAGGGGA
Gh_A05G1857	TALE	GH_A08G1040	GhCER07A	1491	1510	+	10.1892	2.9e-05	0.135	CAGACGCGCCCTCTATCTAC
Gh_D12G2242	HSF	GH_A08G1040	GhCER07A	1312	1325	-	10.4603	3.02e-05	0.622	TTCTAGAAATCTCA
Gh_A10G2220	MIKC_MADS	GH_A08G1040	GhCER07A	1739	1757	+	12.1765	3.03e-05	0.376	GTCTTTTCTCTTCGGGCTA
Gh_A05G3867	C2H2	GH_A08G1040	GhCER07A	1507	1525	+	9.84091	3.14e-05	0.0511	CTACCCCCTACTCCCAACC
Gh_A01G0497	NAC	GH_A08G1040	GhCER07A	214	230	-	8.7619	3.19e-05	1	CTTTTTGCGTAAGAAAA
Gh_D05G2414	LBD	GH_A08G1040	GhCER07A	1627	1647	+	8.07937	3.29e-05	0.515	ACCGCCCCTATCCTTGGTGGC
Gh_D05G3001	Trihelix	GH_A08G1040	GhCER07A	195	202	+	10.098	3.43e-05	0.501	GGGTAACC
Gh_D05G3001	Trihelix	GH_A08G1040	GhCER07A	195	202	-	10.098	3.43e-05	0.501	GGTTACCC
Gh_D11G0645	LBD	GH_A08G1040	GhCER07A	744	758	+	11.619	3.7e-05	1	GCGGAAATGTAGGAT
Gh_A11G0562	LBD	GH_A08G1040	GhCER07A	744	758	+	11.619	3.7e-05	1	GCGGAAATGTAGGAT
Gh_D11G1337	bHLH	GH_A08G1040	GhCER07A	102	109	+	11.9826	3.75e-05	0.294	GCACGAGC
Gh_D11G1337	bHLH	GH_A08G1040	GhCER07A	102	109	-	11.9826	3.75e-05	0.294	GCTCGTGC
Gh_D07G1730	WOX	GH_A08G1040	GhCER07A	1617	1626	-	12.4962	3.94e-05	0.665	CGTCAATCAT
Gh_A05G0559	bHLH	GH_A08G1040	GhCER07A	1475	1483	-	11.8172	4.01e-05	0.283	CCAACTTGT
Gh_A05G1961	ERF	GH_A08G1040	GhCER07A	1762	1771	-	11.7957	4.09e-05	0.32	TGCCGCCCTA
Gh_A01G0913	BBR-BPC	GH_A08G1040	GhCER07A	1493	1513	+	-0.652778	4.22e-05	0.125	GACGCGCCCTCTATCTACCCC
Gh_D01G1010	B3	GH_A08G1040	GhCER07A	1705	1725	+	-2.32836	4.45e-05	0.356	TTTTTTGTTTTATCAGCAAAC
Gh_A11G0906	HD-ZIP	GH_A08G1040	GhCER07A	1617	1626	-	11.0971	4.62e-05	0.482	CGTCAATCAT
Gh_D08G2456	MYB	GH_A08G1040	GhCER07A	1509	1529	+	10.1746	4.66e-05	0.221	ACCCCCTACTCCCAACCATAC
Gh_A02G1353	HSF	GH_A08G1040	GhCER07A	1313	1324	+	10.9365	4.66e-05	0.624	GAGATTTCTAGA
Gh_D09G1624	Dof	GH_A08G1040	GhCER07A	1042	1062	-	11.8095	4.67e-05	0.149	GCAACACGTAAAAAGTTGAAT
Gh_A09G2142	Nin-like	GH_A08G1040	GhCER07A	1454	1472	-	9.57143	4.71e-05	0.691	CTTTCGGTTCATCTTCAAC
Gh_D11G2341	MYB	GH_A08G1040	GhCER07A	1515	1533	+	11.1905	4.8e-05	0.213	TACTCCCAACCATACCAGC
Gh_D01G1059	HSF	GH_A08G1040	GhCER07A	1312	1326	+	7.68056	4.8e-05	0.878	TGAGATTTCTAGAAA
Gh_D05G2173	MYB	GH_A08G1040	GhCER07A	1499	1519	-	11.5556	4.81e-05	0.25	GAGTAGGGGGTAGATAGAGGG
Gh_A02G0736	MIKC_MADS	GH_A08G1040	GhCER07A	1741	1754	-	11.3333	4.85e-05	0.213	CCCGAAGAGAAAAG
Gh_D11G2061	MYB	GH_A08G1040	GhCER07A	1510	1522	-	1.39744	4.91e-05	0.319	TGGGAGTAGGGGG
Gh_A11G1913	MYB	GH_A08G1040	GhCER07A	1510	1522	-	1.39744	4.91e-05	0.319	TGGGAGTAGGGGG
Gh_A05G1857	TALE	GH_A08G1040	GhCER07A	1736	1755	+	8.7973	5.09e-05	0.14	GGGGTCTTTTCTCTTCGGGC
Gh_A07G1922	LBD	GH_A08G1040	GhCER07A	744	758	+	10.7302	5.41e-05	0.773	GCGGAAATGTAGGAT
Gh_A06G0329	bZIP	GH_A08G1040	GhCER07A	765	781	+	7.88889	5.44e-05	0.869	CAGTTATGTCACTTTTC
Gh_A07G1363	YABBY	GH_A08G1040	GhCER07A	357	366	+	10.2715	5.52e-05	0.692	CAATCATAAA
Gh_A13G2218	Dof	GH_A08G1040	GhCER07A	1448	1462	-	11.7778	5.52e-05	0.344	ATCTTCAACTTTTTA
Gh_D07G1491	MYB	GH_A08G1040	GhCER07A	1499	1519	+	11	5.55e-05	0.157	CCCTCTATCTACCCCCTACTC
Gh_D11G0861	LBD	GH_A08G1040	GhCER07A	744	758	+	10.4286	5.57e-05	0.58	GCGGAAATGTAGGAT
Gh_A11G0741	LBD	GH_A08G1040	GhCER07A	744	758	+	10.4286	5.57e-05	0.58	GCGGAAATGTAGGAT
Gh_D07G2090	MYB	GH_A08G1040	GhCER07A	1517	1531	+	10.9048	5.71e-05	0.205	CTCCCAACCATACCA
Gh_A01G0913	BBR-BPC	GH_A08G1040	GhCER07A	1491	1511	+	-1.77778	5.84e-05	0.131	CAGACGCGCCCTCTATCTACC
Gh_A13G1001	bHLH	GH_A08G1040	GhCER07A	1677	1687	-	10.3333	5.89e-05	0.28	ATCAAGTTGAA
Gh_A05G1236	TCP	GH_A08G1040	GhCER07A	1333	1340	+	9.15686	5.93e-05	0.264	GGGAGCAC
Gh_D11G2061	MYB	GH_A08G1040	GhCER07A	1503	1515	-	0.525641	6.02e-05	0.319	AGGGGGTAGATAG
Gh_A11G1913	MYB	GH_A08G1040	GhCER07A	1503	1515	-	0.525641	6.02e-05	0.319	AGGGGGTAGATAG
Gh_A11G0628	Dof	GH_A08G1040	GhCER07A	96	105	+	10.4522	6.04e-05	0.526	AAAAAAGCAC
Gh_D05G0940	Dof	GH_A08G1040	GhCER07A	1448	1468	-	11.4762	6.06e-05	0.175	CGGTTCATCTTCAACTTTTTA
Gh_A05G2599	Dof	GH_A08G1040	GhCER07A	1205	1225	-	11.2812	6.06e-05	0.109	TATGCTTTTATTATTTTCTTT
Gh_A05G0554	EIL	GH_A08G1040	GhCER07A	618	638	-	9.89744	6.11e-05	0.631	TTGTCCTGATCCCTAAAATCA
Gh_A10G1483	ERF	GH_A08G1040	GhCER07A	1765	1772	-	10.7573	6.33e-05	0.795	ATGCCGCC
Gh_D10G0179	bHLH	GH_A08G1040	GhCER07A	1052	1065	-	6.15686	6.46e-05	0.679	CAAGCAACACGTAA
Gh_D07G0545	C2H2	GH_A08G1040	GhCER07A	1959	1970	+	9.22222	6.48e-05	0.406	AAGGACAGAGAA
Gh_A05G0416	bHLH	GH_A08G1040	GhCER07A	101	110	+	11.0532	6.52e-05	0.381	AGCACGAGCT
Gh_A05G0416	bHLH	GH_A08G1040	GhCER07A	101	110	-	11.0532	6.52e-05	0.381	AGCTCGTGCT
Gh_D01G1330	BBR-BPC	GH_A08G1040	GhCER07A	1494	1517	-	-1.25397	6.58e-05	0.0718	GTAGGGGGTAGATAGAGGGCGCGT
Gh_D02G0430	ERF	GH_A08G1040	GhCER07A	1631	1658	-	1.38095	6.58e-05	0.458	GACTGGCAGTTGCCACCAAGGATAGGGG
Gh_A12G1015	ERF	GH_A08G1040	GhCER07A	1624	1638	-	7.34921	6.61e-05	0.688	GATAGGGGCGGTCGT
Gh_D07G0545	C2H2	GH_A08G1040	GhCER07A	1839	1850	+	9.15278	6.64e-05	0.406	TAAAACAGAACT
Gh_A05G0559	bHLH	GH_A08G1040	GhCER07A	1678	1686	+	10.4086	6.68e-05	0.298	TCAACTTGA
Gh_D12G0743	AP2	GH_A08G1040	GhCER07A	1481	1501	-	4.63529	6.74e-05	0.524	GGGCGCGTCTGCTAATGTCCA
Gh_D12G0316	MYB	GH_A08G1040	GhCER07A	449	463	-	11.619	6.86e-05	0.46	TAATATGTTGGTGGT
Gh_D01G1631	MYB	GH_A08G1040	GhCER07A	449	463	-	11.619	6.86e-05	0.461	TAATATGTTGGTGGT
Gh_D12G1755	Dof	GH_A08G1040	GhCER07A	770	788	-	11.2063	6.92e-05	0.232	AGTATGAGAAAAGTGACAT
Gh_D05G0688	bHLH	GH_A08G1040	GhCER07A	1675	1688	+	10.0635	7.1e-05	0.316	ATTTCAACTTGATT
Gh_A12G1411	C2H2	GH_A08G1040	GhCER07A	1266	1282	-	8.61905	7.27e-05	0.746	CAAATAAGAACAAAATA
Gh_D01G1910	bHLH	GH_A08G1040	GhCER07A	1677	1687	+	9.93056	7.4e-05	0.331	TTCAACTTGAT
Gh_D10G0582	Dof	GH_A08G1040	GhCER07A	91	111	+	11.1587	7.64e-05	0.15	AAAAAAAAAAAGCACGAGCTC
Gh_A10G0541	Dof	GH_A08G1040	GhCER07A	91	111	+	11.1587	7.64e-05	0.15	AAAAAAAAAAAGCACGAGCTC
Gh_A11G0628	Dof	GH_A08G1040	GhCER07A	675	684	+	10.3043	7.71e-05	0.526	TAAAAAGTGC
Gh_D13G2199	ERF	GH_A08G1040	GhCER07A	1619	1633	+	8.01587	7.73e-05	0.441	GATTGACGACCGCCC
Gh_A09G2423	ERF	GH_A08G1040	GhCER07A	1620	1636	+	7.28571	7.73e-05	0.548	ATTGACGACCGCCCCTA
Gh_A08G2409	ERF	GH_A08G1040	GhCER07A	1765	1772	-	9.21505	7.76e-05	0.608	ATGCCGCC
Gh_D10G0254	ERF	GH_A08G1040	GhCER07A	1764	1771	-	4.78431	7.78e-05	0.973	TGCCGCCC
Gh_A10G0254	ERF	GH_A08G1040	GhCER07A	1764	1771	-	4.78431	7.78e-05	0.971	TGCCGCCC
Gh_D08G2565	ERF	GH_A08G1040	GhCER07A	1622	1635	-	9.06349	7.86e-05	0.528	AGGGGCGGTCGTCA
Gh_D07G0130	ERF	GH_A08G1040	GhCER07A	1622	1635	-	9.06349	7.86e-05	0.526	AGGGGCGGTCGTCA
Gh_A06G0359	ERF	GH_A08G1040	GhCER07A	438	457	+	5.28571	7.88e-05	0.408	TGACTTTATAAACCACCAAC
Gh_D03G0619	HSF	GH_A08G1040	GhCER07A	1943	1957	+	10.3077	7.98e-05	1	TTTCTAAAAAATTCC
Gh_A02G1062	HSF	GH_A08G1040	GhCER07A	1943	1957	+	10.3077	7.98e-05	1	TTTCTAAAAAATTCC
Gh_D10G0319	HSF	GH_A08G1040	GhCER07A	1942	1960	-	9.14286	7.98e-05	0.62	TTGGGAATTTTTTAGAAAC
Gh_D09G0991	MYB	GH_A08G1040	GhCER07A	626	635	+	11.086	8.04e-05	0.863	GGGATCAGGA
Gh_D07G0545	C2H2	GH_A08G1040	GhCER07A	976	987	-	8.625	8.13e-05	0.414	AAGAGCAGAGAT
Gh_D07G2090	MYB	GH_A08G1040	GhCER07A	443	457	+	10.2381	8.4e-05	0.254	TTATAAACCACCAAC
Gh_D11G1032	bHLH	GH_A08G1040	GhCER07A	102	109	+	9.91765	8.44e-05	0.481	GCACGAGC
Gh_D11G1032	bHLH	GH_A08G1040	GhCER07A	102	109	-	9.91765	8.44e-05	0.481	GCTCGTGC
Gh_A13G2218	Dof	GH_A08G1040	GhCER07A	1040	1054	+	11.2381	8.54e-05	0.344	TAATTCAACTTTTTA
Gh_D13G0878	MIKC_MADS	GH_A08G1040	GhCER07A	11	22	-	10.569	8.58e-05	0.628	CCAAAATAGGGG
Gh_A13G0751	MIKC_MADS	GH_A08G1040	GhCER07A	11	22	-	10.569	8.58e-05	0.632	CCAAAATAGGGG
Gh_A11G0754	MIKC_MADS	GH_A08G1040	GhCER07A	7	25	-	8.96825	8.66e-05	0.638	ATTCCAAAATAGGGGACAA
Gh_A05G1361	B3	GH_A08G1040	GhCER07A	1061	1068	-	8.39216	8.69e-05	0.848	ATGCAAGC
Gh_D13G2199	ERF	GH_A08G1040	GhCER07A	1764	1778	-	7.63492	8.78e-05	0.441	CTTGGAATGCCGCCC
Gh_D10G0319	HSF	GH_A08G1040	GhCER07A	1309	1327	+	8.90476	8.89e-05	0.62	ATTTGAGATTTCTAGAAAA
Gh_D06G2303	C2H2	GH_A08G1040	GhCER07A	1975	1985	-	10.7656	8.9e-05	0.778	CACAGCTACTC
Gh_A01G0650	ERF	GH_A08G1040	GhCER07A	1518	1538	+	7.25397	8.98e-05	0.504	TCCCAACCATACCAGCCATTA
Gh_D07G1800	bZIP	GH_A08G1040	GhCER07A	1052	1059	+	9.29032	9.01e-05	0.514	TTACGTGT
Gh_A07G0522	Dof	GH_A08G1040	GhCER07A	1448	1461	+	11.1746	9.13e-05	0.35	TAAAAAGTTGAAGA
Gh_A10G1678	bZIP	GH_A08G1040	GhCER07A	763	777	-	6.42857	9.17e-05	1	AGTGACATAACTGTT
Gh_A06G1176	ERF	GH_A08G1040	GhCER07A	1640	1656	+	2.60317	9.17e-05	0.411	TTGGTGGCAACTGCCAG
Gh_A11G1568	NAC	GH_A08G1040	GhCER07A	215	230	-	9.36508	9.23e-05	1	CTTTTTGCGTAAGAAA
Gh_A12G0936	MIKC_MADS	GH_A08G1040	GhCER07A	89	109	-	10.4412	9.44e-05	0.0886	GCTCGTGCTTTTTTTTTTTGA
Gh_D12G2074	bHLH	GH_A08G1040	GhCER07A	102	109	+	10.5443	9.48e-05	0.425	GCACGAGC
Gh_D12G2074	bHLH	GH_A08G1040	GhCER07A	102	109	-	10.5443	9.48e-05	0.425	GCTCGTGC
Gh_D05G3001	Trihelix	GH_A08G1040	GhCER07A	1359	1366	+	8.89216	9.58e-05	0.501	GGTTAAGC
Gh_D05G3001	Trihelix	GH_A08G1040	GhCER07A	1359	1366	-	8.89216	9.58e-05	0.501	GCTTAACC
Gh_A05G3219	TCP	GH_A08G1040	GhCER07A	1330	1342	+	2.68056	9.6e-05	0.374	TTTGGGAGCACTA
Gh_D01G1330	BBR-BPC	GH_A08G1040	GhCER07A	1975	1998	+	-2.50794	9.65e-05	0.0864	GAGTAGCTGTGTTAGGGAAAGAAA
Gh_A10G1028	HSF	GH_A08G1040	GhCER07A	1312	1326	+	8.93651	9.8e-05	0.892	TGAGATTTCTAGAAA
Gh_D08G2445	MYB	GH_A08G1040	GhCER07A	1502	1522	-	9.74603	9.83e-05	0.43	TGGGAGTAGGGGGTAGATAGA
Gh_A08G2287	MYB	GH_A08G1040	GhCER07A	1502	1522	-	9.74603	9.83e-05	0.436	TGGGAGTAGGGGGTAGATAGA
Gh_D07G2090	MYB	GH_A08G1040	GhCER07A	1500	1514	+	9.95238	9.86e-05	0.254	CCTCTATCTACCCCC
Gh_D08G1484	LBD	GH_A08G1040	GhCER07A	744	762	-	9.50794	9.92e-05	0.883	TAAAATCCTACATTTCCGC
Gh_D01G1330	BBR-BPC	GH_A08G1040	GhCER07A	1502	1525	-	-2.60317	9.93e-05	0.0864	GGTTGGGAGTAGGGGGTAGATAGA
Gh_D03G0619	HSF	GH_A08G1040	GhCER07A	1312	1326	-	9.89744	9.93e-05	1	TTTCTAGAAATCTCA
Gh_A02G1062	HSF	GH_A08G1040	GhCER07A	1312	1326	-	9.89744	9.93e-05	1	TTTCTAGAAATCTCA
Gh_D07G1491	MYB	GH_A08G1040	GhCER07A	439	459	+	9.96825	9.98e-05	0.205	GACTTTATAAACCACCAACAT
Gh_D02G0148	bZIP	GH_A08G2688	GhCER08A	1068	1078	+	15.9167	2.05e-06	0.0642	TACAGCTGTCC
Gh_A02G0113	bZIP	GH_A08G2688	GhCER08A	1068	1078	+	15.9167	2.05e-06	0.0642	TACAGCTGTCC
Gh_D05G0940	Dof	GH_A08G2688	GhCER08A	46	66	-	14.8254	2.59e-06	0.0297	TGTTTTTTCTTTAGCTTTATT
Gh_D08G2456	MYB	GH_A08G2688	GhCER08A	1018	1038	+	15.4603	2.71e-06	0.0417	CCCCTTCTTCCCCAACCATAC
Gh_D02G0710	bZIP	GH_A08G2688	GhCER08A	1068	1079	-	15.9683	2.74e-06	0.0856	GGGACAGCTGTA
Gh_A05G2194	ERF	GH_A08G2688	GhCER08A	628	642	+	14.6825	3.23e-06	0.201	CAGCAACCACCGATG
Gh_D08G2461	bZIP	GH_A08G2688	GhCER08A	1549	1563	-	15.0476	3.27e-06	0.0681	AGTAATGACGTGGTA
Gh_D08G2461	bZIP	GH_A08G2688	GhCER08A	1725	1739	-	15.0476	3.27e-06	0.0681	AGTAATGACGTGGTA
Gh_A09G0518	GATA	GH_A08G2688	GhCER08A	1906	1920	-	15.0597	3.56e-06	0.148	ACGAAAATGGTGGTG
Gh_D05G3873	AP2	GH_A08G2688	GhCER08A	244	253	+	14.9709	3.73e-06	0.205	ACATCGTACC
Gh_D09G1587	ERF	GH_A08G2688	GhCER08A	1904	1924	-	12.1791	5.39e-06	0.177	AGAAACGAAAATGGTGGTGAC
Gh_A05G3867	C2H2	GH_A08G2688	GhCER08A	1018	1036	+	12.9015	6.24e-06	0.0274	CCCCTTCTTCCCCAACCAT
Gh_A05G3867	C2H2	GH_A08G2688	GhCER08A	1015	1033	+	12.8939	6.27e-06	0.0274	TATCCCCTTCTTCCCCAAC
Gh_D05G0688	bHLH	GH_A08G2688	GhCER08A	1517	1530	+	14.9841	6.38e-06	0.189	TTGTCAACTTGTCC
Gh_D07G1800	bZIP	GH_A08G2688	GhCER08A	1551	1558	-	15.9785	6.64e-06	0.0833	TGACGTGG
Gh_D07G1800	bZIP	GH_A08G2688	GhCER08A	1727	1734	-	15.9785	6.64e-06	0.0833	TGACGTGG
Gh_D07G1491	MYB	GH_A08G2688	GhCER08A	1015	1035	+	14.2222	6.66e-06	0.0652	TATCCCCTTCTTCCCCAACCA
Gh_A05G1641	bZIP	GH_A08G2688	GhCER08A	1549	1563	-	11.4762	7.72e-06	0.161	AGTAATGACGTGGTA
Gh_A05G1641	bZIP	GH_A08G2688	GhCER08A	1725	1739	-	11.4762	7.72e-06	0.161	AGTAATGACGTGGTA
Gh_A10G0838	Dof	GH_A08G2688	GhCER08A	47	67	-	13.5079	8.48e-06	0.0464	ATGTTTTTTCTTTAGCTTTAT
Gh_A12G1505	NAC	GH_A08G2688	GhCER08A	1246	1256	+	13.8095	8.49e-06	0.302	ATACGTCACCT
Gh_A05G1085	HD-ZIP	GH_A08G2688	GhCER08A	1628	1642	-	14.2769	8.72e-06	0.542	GATCCCAATGATGAC
Gh_D11G1147	bZIP	GH_A08G2688	GhCER08A	1549	1563	-	11.4603	9.37e-06	0.117	AGTAATGACGTGGTA
Gh_D11G1147	bZIP	GH_A08G2688	GhCER08A	1725	1739	-	11.4603	9.37e-06	0.117	AGTAATGACGTGGTA
Gh_D09G1532	MYB	GH_A08G2688	GhCER08A	1249	1267	-	13.9306	1.01e-05	0.63	AAGACGGTTTAAGGTGACG
Gh_A09G2438	MYB	GH_A08G2688	GhCER08A	1249	1267	-	13.9306	1.01e-05	0.63	AAGACGGTTTAAGGTGACG
Gh_D01G1910	bHLH	GH_A08G2688	GhCER08A	1519	1529	+	14.3194	1.09e-05	0.245	GTCAACTTGTC
Gh_D02G0148	bZIP	GH_A08G2688	GhCER08A	1067	1077	-	12.0278	1.1e-05	0.115	GACAGCTGTAT
Gh_A02G0113	bZIP	GH_A08G2688	GhCER08A	1067	1077	-	12.0278	1.1e-05	0.115	GACAGCTGTAT
Gh_A10G1607	bZIP	GH_A08G2688	GhCER08A	1068	1078	+	13.6825	1.27e-05	0.198	TACAGCTGTCC
Gh_Sca004932G06	ERF	GH_A08G2688	GhCER08A	631	641	+	10.7619	1.47e-05	0.19	CAACCACCGAT
Gh_D11G3136	ERF	GH_A08G2688	GhCER08A	631	641	+	10.7619	1.47e-05	0.19	CAACCACCGAT
Gh_D10G0117	WRKY	GH_A08G2688	GhCER08A	1683	1701	-	13.4627	1.5e-05	0.465	AGTTGACCAATTTCAAGAC
Gh_D07G2090	MYB	GH_A08G2688	GhCER08A	627	641	+	12.9365	1.57e-05	0.191	TCAGCAACCACCGAT
Gh_D11G2561	bZIP	GH_A08G2688	GhCER08A	1550	1561	-	13.3118	1.61e-05	0.201	TAATGACGTGGT
Gh_D11G2561	bZIP	GH_A08G2688	GhCER08A	1726	1737	-	13.3118	1.61e-05	0.201	TAATGACGTGGT
Gh_D01G0872	Nin-like	GH_A08G2688	GhCER08A	624	638	+	13.2985	1.66e-05	0.519	GTATCAGCAACCACC
Gh_D08G0306	WRKY	GH_A08G2688	GhCER08A	1693	1700	+	13.1505	1.72e-05	0.359	TGGTCAAC
Gh_A06G0359	ERF	GH_A08G2688	GhCER08A	622	641	+	10.5079	1.75e-05	0.3	GTGTATCAGCAACCACCGAT
Gh_Sca004932G06	ERF	GH_A08G2688	GhCER08A	1902	1912	+	10.1746	1.89e-05	0.19	CTGTCACCACC
Gh_D11G3136	ERF	GH_A08G2688	GhCER08A	1902	1912	+	10.1746	1.89e-05	0.19	CTGTCACCACC
Gh_A13G1001	bHLH	GH_A08G2688	GhCER08A	1519	1529	-	12.8889	1.99e-05	0.267	GACAAGTTGAC
Gh_D11G2469	NAC	GH_A08G2688	GhCER08A	1242	1256	-	12.9048	2.03e-05	0.633	AGGTGACGTATTGAC
Gh_D11G2341	MYB	GH_A08G2688	GhCER08A	1024	1042	+	12.7143	2.08e-05	0.208	CTTCCCCAACCATACTAGC
Gh_D10G2093	ARF	GH_A08G2688	GhCER08A	1570	1590	+	1.83544	2.1e-05	0.319	ATTATAGTTTTTATTGAAAAA
Gh_D09G1532	MYB	GH_A08G2688	GhCER08A	908	926	-	13	2.29e-05	0.712	TTAACCGTTTGAGTCACTA
Gh_A09G2438	MYB	GH_A08G2688	GhCER08A	908	926	-	13	2.29e-05	0.712	TTAACCGTTTGAGTCACTA
Gh_D11G2061	MYB	GH_A08G2688	GhCER08A	627	639	-	3.96154	2.47e-05	0.319	CGGTGGTTGCTGA
Gh_A11G1913	MYB	GH_A08G2688	GhCER08A	627	639	-	3.96154	2.47e-05	0.319	CGGTGGTTGCTGA
Gh_A10G1678	bZIP	GH_A08G2688	GhCER08A	1241	1255	-	10.1746	2.55e-05	1	GGTGACGTATTGACT
Gh_D10G2093	ARF	GH_A08G2688	GhCER08A	1392	1412	+	1.06329	2.63e-05	0.319	TTTATAATTTTTATAAAAAAA
Gh_A11G2676	WOX	GH_A08G2688	GhCER08A	305	315	+	12.2329	2.87e-05	0.449	AGTTAATTAAA
Gh_A05G0554	EIL	GH_A08G2688	GhCER08A	1226	1246	-	11.4615	2.91e-05	0.604	TTGACTTGATTCATGTAAATT
Gh_D02G0710	bZIP	GH_A08G2688	GhCER08A	1066	1077	+	11.381	2.93e-05	0.306	CATACAGCTGTC
Gh_A08G1122	bZIP	GH_A08G2688	GhCER08A	1549	1563	+	8.53968	2.94e-05	0.305	TACCACGTCATTACT
Gh_A08G1122	bZIP	GH_A08G2688	GhCER08A	1725	1739	+	8.53968	2.94e-05	0.305	TACCACGTCATTACT
Gh_A13G1061	NAC	GH_A08G2688	GhCER08A	199	219	+	9.73016	2.95e-05	0.635	TTCCTTGTAGTTCACAATTCC
Gh_A05G2194	ERF	GH_A08G2688	GhCER08A	1902	1916	+	9.85714	3.22e-05	0.286	CTGTCACCACCATTT
Gh_D07G1299	WRKY	GH_A08G2688	GhCER08A	1689	1707	-	12.2063	3.29e-05	0.844	AAGAAAAGTTGACCAATTT
Gh_D10G0179	bHLH	GH_A08G2688	GhCER08A	1417	1430	+	8.09804	3.3e-05	0.639	AGGAAATAACGTGA
Gh_A06G0329	bZIP	GH_A08G2688	GhCER08A	1618	1634	-	9.33333	3.37e-05	0.869	TGATGACATGACACTCT
Gh_D05G1946	bZIP	GH_A08G2688	GhCER08A	1544	1561	+	6.85714	3.39e-05	0.454	TATTGTACCACGTCATTA
Gh_A08G0476	bZIP	GH_A08G2688	GhCER08A	1550	1561	-	3.76923	3.4e-05	0.213	TAATGACGTGGT
Gh_A08G0476	bZIP	GH_A08G2688	GhCER08A	1726	1737	-	3.76923	3.4e-05	0.213	TAATGACGTGGT
Gh_D07G0278	ERF	GH_A08G2688	GhCER08A	1904	1924	+	5.13235	3.58e-05	0.318	GTCACCACCATTTTCGTTTCT
Gh_D07G0277	ERF	GH_A08G2688	GhCER08A	1904	1924	+	5.13235	3.58e-05	0.317	GTCACCACCATTTTCGTTTCT
Gh_D11G1147	bZIP	GH_A08G2688	GhCER08A	1622	1636	-	7.44444	3.63e-05	0.212	AATGATGACATGACA
Gh_D05G1946	bZIP	GH_A08G2688	GhCER08A	1720	1737	+	6.53968	3.64e-05	0.454	TGTTGTACCACGTCATTA
Gh_A08G0476	bZIP	GH_A08G2688	GhCER08A	1623	1634	-	3.48718	3.74e-05	0.213	TGATGACATGAC
Gh_A11G1675	bZIP	GH_A08G2688	GhCER08A	1549	1563	-	7.42857	3.77e-05	0.294	AGTAATGACGTGGTA
Gh_A11G1675	bZIP	GH_A08G2688	GhCER08A	1725	1739	-	7.42857	3.77e-05	0.294	AGTAATGACGTGGTA
Gh_A06G1734	Trihelix	GH_A08G2688	GhCER08A	919	933	-	12.0299	3.77e-05	0.435	TAAATTATTAACCGT
Gh_D01G1010	B3	GH_A08G2688	GhCER08A	1570	1590	+	-1.70149	3.8e-05	0.356	ATTATAGTTTTTATTGAAAAA
Gh_A09G0903	bZIP	GH_A08G2688	GhCER08A	1623	1633	-	9.49206	3.8e-05	0.589	GATGACATGAC
Gh_D13G0878	MIKC_MADS	GH_A08G2688	GhCER08A	1641	1652	+	11.7241	3.8e-05	0.628	TCAAAATTGGAA
Gh_A13G0751	MIKC_MADS	GH_A08G2688	GhCER08A	1641	1652	+	11.7241	3.8e-05	0.632	TCAAAATTGGAA
Gh_A03G1464	TCP	GH_A08G2688	GhCER08A	246	256	-	7.07937	3.86e-05	0.561	GTGGGTACGAT
Gh_D12G0618	bZIP	GH_A08G2688	GhCER08A	1549	1558	-	11.6774	3.91e-05	0.408	TGACGTGGTA
Gh_D12G0618	bZIP	GH_A08G2688	GhCER08A	1725	1734	-	11.6774	3.91e-05	0.408	TGACGTGGTA
Gh_D02G0862	GATA	GH_A08G2688	GhCER08A	914	928	-	9.31746	3.98e-05	0.534	TATTAACCGTTTGAG
Gh_D11G0906	HD-ZIP	GH_A08G2688	GhCER08A	1041	1051	-	12.0156	4.03e-05	0.616	TCATTAATGGC
Gh_D12G0971	WRKY	GH_A08G2688	GhCER08A	1693	1702	-	11.7826	4.08e-05	0.509	AAGTTGACCA
Gh_D13G0878	MIKC_MADS	GH_A08G2688	GhCER08A	1312	1323	-	11.6121	4.1e-05	0.628	CTAAATTGGGAA
Gh_A13G0751	MIKC_MADS	GH_A08G2688	GhCER08A	1312	1323	-	11.6121	4.1e-05	0.632	CTAAATTGGGAA
Gh_A05G1857	TALE	GH_A08G2688	GhCER08A	1917	1936	+	9.33784	4.11e-05	0.14	TCGTTTCTCCTTGCAGCTAT
Gh_D11G2225	bZIP	GH_A08G2688	GhCER08A	1241	1255	+	9.30159	4.15e-05	0.867	AGTCAATACGTCACC
Gh_A01G1655	bZIP	GH_A08G2688	GhCER08A	1622	1636	-	9.74603	4.19e-05	0.605	AATGATGACATGACA
Gh_D11G2225	bZIP	GH_A08G2688	GhCER08A	1622	1636	-	9.26984	4.2e-05	0.867	AATGATGACATGACA
Gh_D11G2341	MYB	GH_A08G2688	GhCER08A	625	643	+	11.3492	4.42e-05	0.213	TATCAGCAACCACCGATGA
Gh_D07G0308	ERF	GH_A08G2688	GhCER08A	1901	1919	-	8.11111	4.48e-05	0.4	CGAAAATGGTGGTGACAGA
Gh_A07G0251	ERF	GH_A08G2688	GhCER08A	1901	1919	-	8.11111	4.48e-05	0.4	CGAAAATGGTGGTGACAGA
Gh_A01G1768	bZIP	GH_A08G2688	GhCER08A	1723	1740	-	3.8254	4.79e-05	0.597	GAGTAATGACGTGGTACA
Gh_D13G0784	MYB	GH_A08G2688	GhCER08A	917	929	-	11.9103	4.86e-05	1	TTATTAACCGTTT
Gh_A13G0670	MYB	GH_A08G2688	GhCER08A	917	929	-	11.9103	4.86e-05	1	TTATTAACCGTTT
Gh_D08G2447	NAC	GH_A08G2688	GhCER08A	199	219	-	10.2381	4.87e-05	1	GGAATTGTGAACTACAAGGAA
Gh_A12G2645	MYB	GH_A08G2688	GhCER08A	625	643	-	11	5.03e-05	0.249	TCATCGGTGGTTGCTGATA
Gh_D04G0050	NAC	GH_A08G2688	GhCER08A	352	371	-	9.51389	5.16e-05	0.776	GTTTCTTTACTGGTAAGTAA
Gh_A05G0383	MYB	GH_A08G2688	GhCER08A	916	930	-	11.7937	5.18e-05	0.797	ATTATTAACCGTTTG
Gh_D10G0582	Dof	GH_A08G2688	GhCER08A	41	61	+	11.619	5.24e-05	0.15	AAATAAATAAAGCTAAAGAAA
Gh_A10G0541	Dof	GH_A08G2688	GhCER08A	41	61	+	11.619	5.24e-05	0.15	AAATAAATAAAGCTAAAGAAA
Gh_A05G0559	bHLH	GH_A08G2688	GhCER08A	1520	1528	+	10.4409	5.44e-05	0.283	TCAACTTGT
Gh_A09G1458	MYB	GH_A08G2688	GhCER08A	917	931	-	11.3333	5.44e-05	1	AATTATTAACCGTTT
Gh_A01G1655	bZIP	GH_A08G2688	GhCER08A	1549	1563	-	9.11111	5.46e-05	0.605	AGTAATGACGTGGTA
Gh_A01G1655	bZIP	GH_A08G2688	GhCER08A	1725	1739	-	9.11111	5.46e-05	0.605	AGTAATGACGTGGTA
Gh_D08G2461	bZIP	GH_A08G2688	GhCER08A	1244	1258	-	8.42857	5.6e-05	0.583	TAAGGTGACGTATTG
Gh_D12G0778	MIKC_MADS	GH_A08G2688	GhCER08A	1309	1323	+	10.2698	5.61e-05	1	TTTTTCCCAATTTAG
Gh_A12G0775	MIKC_MADS	GH_A08G2688	GhCER08A	1309	1323	+	10.2698	5.61e-05	1	TTTTTCCCAATTTAG
Gh_D12G2590	HD-ZIP	GH_A08G2688	GhCER08A	1041	1051	-	11.7778	5.63e-05	0.565	TCATTAATGGC
Gh_D06G1002	MYB	GH_A08G2688	GhCER08A	916	930	-	11.2063	5.74e-05	0.883	ATTATTAACCGTTTG
Gh_D08G2445	MYB	GH_A08G2688	GhCER08A	1120	1140	+	10.8571	5.97e-05	0.385	CTTACCCAACTGTTTGGTACA
Gh_A08G2287	MYB	GH_A08G2688	GhCER08A	1120	1140	+	10.8571	5.97e-05	0.391	CTTACCCAACTGTTTGGTACA
Gh_A01G1768	bZIP	GH_A08G2688	GhCER08A	1547	1564	-	2.84127	6e-05	0.624	TAGTAATGACGTGGTACA
Gh_D06G2303	C2H2	GH_A08G2688	GhCER08A	1595	1605	-	11.2656	6e-05	0.778	TACTGTCACTT
Gh_A05G2194	ERF	GH_A08G2688	GhCER08A	1899	1913	+	8.33333	6.03e-05	0.293	TATCTGTCACCACCA
Gh_A12G1267	ERF	GH_A08G2688	GhCER08A	622	641	-	8.49206	6.25e-05	0.389	ATCGGTGGTTGCTGATACAC
Gh_D08G2456	MYB	GH_A08G2688	GhCER08A	619	639	+	9.50794	6.26e-05	0.251	ACAGTGTATCAGCAACCACCG
Gh_A03G0524	ERF	GH_A08G2688	GhCER08A	1903	1917	-	4.36508	6.27e-05	0.48	AAAATGGTGGTGACA
Gh_D12G2688	ERF	GH_A08G2688	GhCER08A	1902	1922	+	4.8806	6.34e-05	0.459	CTGTCACCACCATTTTCGTTT
Gh_A12G2705	ERF	GH_A08G2688	GhCER08A	1902	1922	+	4.8806	6.34e-05	0.46	CTGTCACCACCATTTTCGTTT
Gh_D02G1021	ERF	GH_A08G2688	GhCER08A	620	639	+	8.6875	6.43e-05	0.397	CAGTGTATCAGCAACCACCG
Gh_A02G1737	ERF	GH_A08G2688	GhCER08A	620	639	+	8.6875	6.43e-05	0.396	CAGTGTATCAGCAACCACCG
Gh_A06G0329	bZIP	GH_A08G2688	GhCER08A	1243	1259	+	7.34921	6.46e-05	0.869	TCAATACGTCACCTTAA
Gh_D09G1773	NAC	GH_A08G2688	GhCER08A	353	367	-	10.5079	6.55e-05	1	CTTTACTGGTAAGTA
Gh_Sca004932G06	ERF	GH_A08G2688	GhCER08A	1905	1915	+	6.33333	6.55e-05	0.237	TCACCACCATT
Gh_D11G3136	ERF	GH_A08G2688	GhCER08A	1905	1915	+	6.33333	6.55e-05	0.236	TCACCACCATT
Gh_D05G2714	bZIP	GH_A08G2688	GhCER08A	1549	1563	-	2.88889	6.59e-05	0.588	AGTAATGACGTGGTA
Gh_D05G2714	bZIP	GH_A08G2688	GhCER08A	1725	1739	-	2.88889	6.59e-05	0.588	AGTAATGACGTGGTA
Gh_A04G0316	TCP	GH_A08G2688	GhCER08A	1902	1911	+	9.6129	6.6e-05	0.287	CTGTCACCAC
Gh_A11G2676	WOX	GH_A08G2688	GhCER08A	267	277	-	11.4795	6.66e-05	0.648	ATTTAATTAGT
Gh_A06G1176	ERF	GH_A08G2688	GhCER08A	624	640	-	3.74603	6.68e-05	0.411	TCGGTGGTTGCTGATAC
Gh_A03G0524	ERF	GH_A08G2688	GhCER08A	629	643	-	4.07937	6.79e-05	0.48	TCATCGGTGGTTGCT
Gh_D12G2134	ERF	GH_A08G2688	GhCER08A	1902	1916	+	7	6.79e-05	0.897	CTGTCACCACCATTT
Gh_D07G1543	bHLH	GH_A08G2688	GhCER08A	1727	1740	-	9.25	6.92e-05	0.393	GAGTAATGACGTGG
Gh_D09G1703	TCP	GH_A08G2688	GhCER08A	247	256	+	10.6452	6.94e-05	0.366	TCGTACCCAC
Gh_D12G1660	ERF	GH_A08G2688	GhCER08A	1902	1916	+	6.69841	6.97e-05	0.538	CTGTCACCACCATTT
Gh_D08G2461	bZIP	GH_A08G2688	GhCER08A	1788	1802	-	7.77778	6.99e-05	0.624	TGTAATGATGTGACA
Gh_A06G1176	ERF	GH_A08G2688	GhCER08A	1898	1914	-	3.5873	6.99e-05	0.411	ATGGTGGTGACAGATAA
Gh_A04G0594	MYB	GH_A08G2688	GhCER08A	950	964	-	8.90476	7.03e-05	0.54	TAAATTTTAGGTATA
Gh_D01G0702	WRKY	GH_A08G2688	GhCER08A	1691	1703	-	10.9524	7.09e-05	1	AAAGTTGACCAAT
Gh_A09G0903	bZIP	GH_A08G2688	GhCER08A	1445	1455	-	7.69841	7.11e-05	0.589	GATGACATAAC
Gh_D07G1305	MYB	GH_A08G2688	GhCER08A	629	643	+	10.9048	7.17e-05	0.381	AGCAACCACCGATGA
Gh_D12G2134	ERF	GH_A08G2688	GhCER08A	625	639	+	6.85714	7.18e-05	0.897	TATCAGCAACCACCG
Gh_A13G1061	NAC	GH_A08G2688	GhCER08A	350	370	-	7.04762	7.24e-05	0.635	TTTCTTTACTGGTAAGTAAAG
Gh_A09G0903	bZIP	GH_A08G2688	GhCER08A	1550	1560	-	7.60317	7.25e-05	0.589	AATGACGTGGT
Gh_A09G0903	bZIP	GH_A08G2688	GhCER08A	1726	1736	-	7.60317	7.25e-05	0.589	AATGACGTGGT
Gh_D05G3827	WRKY	GH_A08G2688	GhCER08A	1691	1701	+	10.2698	7.36e-05	1	ATTGGTCAACT
Gh_A05G1287	WRKY	GH_A08G2688	GhCER08A	1691	1701	+	10.2698	7.36e-05	1	ATTGGTCAACT
Gh_D07G1491	MYB	GH_A08G2688	GhCER08A	1019	1039	+	10.5079	7.38e-05	0.175	CCCTTCTTCCCCAACCATACT
Gh_D10G0179	bHLH	GH_A08G2688	GhCER08A	287	300	+	5.7451	7.4e-05	0.679	AGTAGAACACATGA
Gh_Sca004932G06	ERF	GH_A08G2688	GhCER08A	628	638	+	5.87302	7.45e-05	0.237	CAGCAACCACC
Gh_D11G3136	ERF	GH_A08G2688	GhCER08A	628	638	+	5.87302	7.45e-05	0.236	CAGCAACCACC
Gh_D05G2610	TCP	GH_A08G2688	GhCER08A	1536	1545	+	7.06796	7.59e-05	0.234	TTGGCCCATA
Gh_D12G0791	CAMTA	GH_A08G2688	GhCER08A	1499	1507	+	11.2473	7.66e-05	0.961	ACGCGTTAG
Gh_D11G2225	bZIP	GH_A08G2688	GhCER08A	1444	1458	-	7.42857	7.7e-05	0.962	TATGATGACATAACA
Gh_Sca004768G07	MIKC_MADS	GH_A08G2688	GhCER08A	1311	1325	+	9.87302	7.74e-05	1	TTTCCCAATTTAGTC
Gh_A09G2423	ERF	GH_A08G2688	GhCER08A	1253	1269	+	7.19048	7.86e-05	0.548	ACCTTAAACCGTCTTTC
Gh_A10G1607	bZIP	GH_A08G2688	GhCER08A	1067	1077	-	9.98413	7.96e-05	0.556	GACAGCTGTAT
Gh_A09G0903	bZIP	GH_A08G2688	GhCER08A	1244	1254	+	7.31746	7.97e-05	0.589	CAATACGTCAC
Gh_A06G0329	bZIP	GH_A08G2688	GhCER08A	1440	1456	-	6.65079	8.02e-05	0.869	TGATGACATAACACCTT
Gh_A11G1781	bHLH	GH_A08G2688	GhCER08A	1550	1558	+	10.7527	8.08e-05	0.634	ACCACGTCA
Gh_A11G1781	bHLH	GH_A08G2688	GhCER08A	1726	1734	+	10.7527	8.08e-05	0.634	ACCACGTCA
Gh_D01G0457	SBP	GH_A08G2688	GhCER08A	245	254	-	10.6452	8.1e-05	1	GGGTACGATG
Gh_D07G0308	ERF	GH_A08G2688	GhCER08A	1904	1922	-	6.55556	8.12e-05	0.4	AAACGAAAATGGTGGTGAC
Gh_A07G0251	ERF	GH_A08G2688	GhCER08A	1904	1922	-	6.55556	8.12e-05	0.4	AAACGAAAATGGTGGTGAC
Gh_A11G2676	WOX	GH_A08G2688	GhCER08A	101	111	-	11.3425	8.27e-05	0.648	AATTAATTAAG
Gh_A09G0903	bZIP	GH_A08G2688	GhCER08A	1789	1799	-	7.11111	8.46e-05	0.589	AATGATGTGAC
Gh_A05G2936	TCP	GH_A08G2688	GhCER08A	248	256	+	9.77419	8.57e-05	0.319	CGTACCCAC
Gh_D12G1425	TCP	GH_A08G2688	GhCER08A	248	257	+	9.59223	8.57e-05	0.321	CGTACCCACA
Gh_A08G1308	MYB	GH_A08G2688	GhCER08A	627	637	-	10.6508	8.63e-05	0.381	GTGGTTGCTGA
Gh_D09G1082	MYB	GH_A08G2688	GhCER08A	1130	1139	+	10.6863	8.64e-05	0.492	TGTTTGGTAC
Gh_D04G0113	WRKY	GH_A08G2688	GhCER08A	515	526	-	9.80952	8.69e-05	1	TTCATTGACTTA
Gh_A05G3499	WRKY	GH_A08G2688	GhCER08A	1691	1703	-	7.50794	8.81e-05	0.78	AAAGTTGACCAAT
Gh_A05G3219	TCP	GH_A08G2688	GhCER08A	983	995	+	2.95833	8.87e-05	0.372	ATGGTGACCATAA
Gh_D11G2467	NAC	GH_A08G2688	GhCER08A	352	370	+	7.34921	8.93e-05	1	TTACTTACCAGTAAAGAAA
Gh_A05G3499	WRKY	GH_A08G2688	GhCER08A	514	526	-	7.44444	8.96e-05	0.78	TTCATTGACTTAA
Gh_A11G2296	Trihelix	GH_A08G2688	GhCER08A	918	927	+	10.7544	8.99e-05	1	AACGGTTAAT
Gh_A05G3867	C2H2	GH_A08G2688	GhCER08A	1012	1030	+	7.67424	9.04e-05	0.089	TAATATCCCCTTCTTCCCC
Gh_D13G0531	CAMTA	GH_A08G2688	GhCER08A	1499	1507	-	11.1068	9.08e-05	0.949	CTAACGCGT
Gh_D12G0316	MYB	GH_A08G2688	GhCER08A	1126	1140	+	11.2381	9.17e-05	0.475	CAACTGTTTGGTACA
Gh_D01G1631	MYB	GH_A08G2688	GhCER08A	1126	1140	+	11.2381	9.17e-05	0.476	CAACTGTTTGGTACA
Gh_D10G1741	MYB	GH_A08G2688	GhCER08A	1130	1139	+	10.5243	9.18e-05	0.479	TGTTTGGTAC
Gh_D10G2093	ARF	GH_A08G2688	GhCER08A	1746	1766	+	-3.49367	9.27e-05	0.472	ATTATAATTTTTATAAAAAAA
Gh_D02G0498	SBP	GH_A08G2688	GhCER08A	245	254	-	10.374	9.41e-05	1	GGGTACGATG
Gh_D07G1816	MYB	GH_A08G2688	GhCER08A	1128	1141	+	11.0952	9.47e-05	0.564	ACTGTTTGGTACAA
Gh_A07G1617	MYB	GH_A08G2688	GhCER08A	1128	1141	+	11.0952	9.47e-05	0.565	ACTGTTTGGTACAA
Gh_A08G2042	NAC	GH_A08G2688	GhCER08A	199	219	-	8.66667	9.53e-05	1	GGAATTGTGAACTACAAGGAA
Gh_D09G1773	NAC	GH_A08G2688	GhCER08A	355	369	+	9.09524	9.66e-05	1	CTTACCAGTAAAGAA
Gh_A06G0329	bZIP	GH_A08G2688	GhCER08A	1443	1459	+	6.03175	9.7e-05	0.869	GTGTTATGTCATCATAG
Gh_A06G0329	bZIP	GH_A08G2688	GhCER08A	1784	1800	-	6.01587	9.75e-05	0.869	TAATGATGTGACACTCT
Gh_D12G2134	ERF	GH_A08G2688	GhCER08A	628	642	+	6.06349	9.79e-05	1	CAGCAACCACCGATG
Gh_D06G0681	NAC	GH_A08G2688	GhCER08A	202	216	-	9.49206	9.81e-05	1	ATTGTGAACTACAAG
Gh_D01G1010	B3	GH_A08G2688	GhCER08A	1571	1591	+	-5.59701	9.82e-05	0.431	TTATAGTTTTTATTGAAAAAA
Gh_A04G0106	ERF	GH_A08G2688	GhCER08A	628	642	-	6.03175	9.85e-05	0.615	CATCGGTGGTTGCTG
Gh_D11G0887	TCP	GH_A08G2688	GhCER08A	247	256	+	9.27957	9.92e-05	0.442	TCGTACCCAC
Gh_A11G0759	TCP	GH_A08G2688	GhCER08A	247	256	+	9.27957	9.92e-05	0.442	TCGTACCCAC
Gh_D11G1088	SBP	GH_A08G2688	GhCER08A	246	254	-	10.2621	9.98e-05	1	GGGTACGAT
Gh_D02G1817	ERF	GH_A08G2688	GhCER08A	1905	1925	-	5.26984	9.99e-05	1	GAGAAACGAAAATGGTGGTGA
Gh_D03G0682	WRKY	GH_A08G2688	GhCER08A	1691	1701	+	10.3651	9.99e-05	1	ATTGGTCAACT
Gh_D01G1330	BBR-BPC	GH_A13G2356	GhCER09A	1694	1717	-	16.0317	9.87e-08	0.00592	GGAAGAGGGTGTGGGAGAGAGATA
Gh_D02G0862	GATA	GH_A13G2356	GhCER09A	83	97	-	19.7143	1.63e-07	0.0051	CCCCAACCGTCCGAT
Gh_D01G1330	BBR-BPC	GH_A13G2356	GhCER09A	1692	1715	-	11.7778	6.14e-07	0.0133	AAGAGGGTGTGGGAGAGAGATATA
Gh_A07G1572	TCP	GH_A13G2356	GhCER09A	688	717	-	15.1667	9.03e-07	0.0466	CCTGGGCCCAACCCGACTCGAATTTGCAAA
Gh_A05G3867	C2H2	GH_A13G2356	GhCER09A	1698	1716	+	16.1136	9.77e-07	0.0199	TCTCTCCCACACCCTCTTC
Gh_D01G1330	BBR-BPC	GH_A13G2356	GhCER09A	1696	1719	-	10.5556	1.01e-06	0.0151	CTGGAAGAGGGTGTGGGAGAGAGA
Gh_A05G1857	TALE	GH_A13G2356	GhCER09A	1667	1686	+	16.5946	1.11e-06	0.0201	CCCTTCTCTCTCCTCTCTCC
Gh_D01G1330	BBR-BPC	GH_A13G2356	GhCER09A	1678	1701	-	9.80952	1.36e-06	0.0154	GAGAGATATATATATGGAGAGAGG
Gh_A12G0936	MIKC_MADS	GH_A13G2356	GhCER09A	1838	1858	+	16.1765	1.42e-06	0.00701	TTTCTTTTTTTGCTTCTTCCA
Gh_D11G2341	MYB	GH_A13G2356	GhCER09A	1717	1735	+	16.4127	1.47e-06	0.0913	CAGACCCAACCACTAGAGC
Gh_A07G1572	TCP	GH_A13G2356	GhCER09A	1041	1070	+	13.859	1.53e-06	0.0466	TCTGGGCCCAAACCCAATCGGGTGATGTAG
Gh_A10G0838	Dof	GH_A13G2356	GhCER09A	1936	1956	+	14.9206	1.53e-06	0.0185	CACATTTTTTGTTTCCTTTTT
Gh_D01G1330	BBR-BPC	GH_A13G2356	GhCER09A	1680	1703	-	9.49206	1.54e-06	0.0154	GAGAGAGATATATATATGGAGAGA
Gh_A12G0936	MIKC_MADS	GH_A13G2356	GhCER09A	1835	1855	+	16.0588	1.61e-06	0.00701	TCTTTTCTTTTTTTGCTTCTT
Gh_D12G2590	HD-ZIP	GH_A13G2356	GhCER09A	203	213	-	15.4603	1.74e-06	0.0524	GCATTAAATGT
Gh_A08G2008	AP2	GH_A13G2356	GhCER09A	1833	1852	-	15.5641	2.64e-06	0.0126	AAGCAAAAAAAGAAAAGAAA
Gh_D11G0887	TCP	GH_A13G2356	GhCER09A	1282	1291	-	15.5914	2.74e-06	0.137	TCGGGCCCAG
Gh_A11G0759	TCP	GH_A13G2356	GhCER09A	1282	1291	-	15.5914	2.74e-06	0.137	TCGGGCCCAG
Gh_A05G3219	TCP	GH_A13G2356	GhCER09A	706	718	+	13.4306	3.4e-06	0.184	GTTGGGCCCAGGC
Gh_D12G1425	TCP	GH_A13G2356	GhCER09A	1281	1290	-	15.0485	3.44e-06	0.167	CGGGCCCAGC
Gh_D01G1330	BBR-BPC	GH_A13G2356	GhCER09A	1682	1705	-	7.38095	3.45e-06	0.0207	GGGAGAGAGATATATATATGGAGA
Gh_A12G1522	TCP	GH_A13G2356	GhCER09A	706	718	-	14.6984	3.51e-06	0.219	GCCTGGGCCCAAC
Gh_A08G2008	AP2	GH_A13G2356	GhCER09A	1940	1959	-	15.2179	3.53e-06	0.0126	AGAAAAAAGGAAACAAAAAA
Gh_D09G1703	TCP	GH_A13G2356	GhCER09A	1282	1291	-	15.086	3.83e-06	0.123	TCGGGCCCAG
Gh_A08G2008	AP2	GH_A13G2356	GhCER09A	1910	1929	-	15.1154	3.83e-06	0.0127	AATAAGGAAAAAAAGATAAG
Gh_A12G2645	MYB	GH_A13G2356	GhCER09A	1717	1735	-	15.1587	3.92e-06	0.162	GCTCTAGTGGTTGGGTCTG
Gh_A01G0913	BBR-BPC	GH_A13G2356	GhCER09A	1691	1711	+	6.70833	4.07e-06	0.0914	ATATATCTCTCTCCCACACCC
Gh_A08G2008	AP2	GH_A13G2356	GhCER09A	1828	1847	-	14.9744	4.29e-06	0.0128	AAAAAAGAAAAGAAATGAGG
Gh_A05G3867	C2H2	GH_A13G2356	GhCER09A	1701	1719	+	13.5	4.48e-06	0.0274	CTCCCACACCCTCTTCCAG
Gh_D05G2610	TCP	GH_A13G2356	GhCER09A	1041	1050	-	13.5631	4.55e-06	0.177	TGGGCCCAGA
Gh_A05G2936	TCP	GH_A13G2356	GhCER09A	1282	1290	-	14.7419	4.58e-06	0.196	CGGGCCCAG
Gh_A02G0736	MIKC_MADS	GH_A13G2356	GhCER09A	1837	1850	-	14.746	4.66e-06	0.143	GCAAAAAAAGAAAA
Gh_D04G0641	MYB	GH_A13G2356	GhCER09A	1907	1921	+	14.254	5.13e-06	0.107	AACCTTATCTTTTTT
Gh_D07G0639	TCP	GH_A13G2356	GhCER09A	697	716	+	2.76471	5.3e-06	0.109	TCGAGTCGGGTTGGGCCCAG
Gh_D08G2565	ERF	GH_A13G2356	GhCER09A	84	97	+	14.7619	5.42e-06	0.113	TCGGACGGTTGGGG
Gh_D07G0130	ERF	GH_A13G2356	GhCER09A	84	97	+	14.7619	5.42e-06	0.113	TCGGACGGTTGGGG
Gh_A03G1597	MYB_related	GH_A13G2356	GhCER09A	1271	1279	+	14.5224	5.51e-06	0.334	TTTAGGTCG
Gh_A11G0016	MYB	GH_A13G2356	GhCER09A	1617	1627	+	14.3889	5.67e-06	0.355	CAGAACCGTTA
Gh_A05G1236	TCP	GH_A13G2356	GhCER09A	1042	1049	-	11.8333	5.88e-06	0.122	GGGCCCAG
Gh_A05G1236	TCP	GH_A13G2356	GhCER09A	1282	1289	-	11.8333	5.88e-06	0.122	GGGCCCAG
Gh_A05G1236	TCP	GH_A13G2356	GhCER09A	709	716	+	11.8333	5.88e-06	0.122	GGGCCCAG
Gh_A05G3219	TCP	GH_A13G2356	GhCER09A	1280	1292	-	12	5.89e-06	0.184	CTCGGGCCCAGCT
Gh_D09G1703	TCP	GH_A13G2356	GhCER09A	707	716	+	14.3333	5.93e-06	0.123	TTGGGCCCAG
Gh_D09G1703	TCP	GH_A13G2356	GhCER09A	1042	1051	-	14.3333	5.93e-06	0.123	TTGGGCCCAG
Gh_A05G2599	Dof	GH_A13G2356	GhCER09A	1837	1857	+	14.1719	6.19e-06	0.0447	TTTTCTTTTTTTGCTTCTTCC
Gh_D05G0940	Dof	GH_A13G2356	GhCER09A	1937	1957	+	14.0317	6.2e-06	0.0418	ACATTTTTTGTTTCCTTTTTT
Gh_D11G0887	TCP	GH_A13G2356	GhCER09A	707	716	+	14.1505	6.61e-06	0.137	TTGGGCCCAG
Gh_D11G0887	TCP	GH_A13G2356	GhCER09A	1042	1051	-	14.1505	6.61e-06	0.137	TTGGGCCCAG
Gh_A11G0759	TCP	GH_A13G2356	GhCER09A	707	716	+	14.1505	6.61e-06	0.137	TTGGGCCCAG
Gh_A11G0759	TCP	GH_A13G2356	GhCER09A	1042	1051	-	14.1505	6.61e-06	0.137	TTGGGCCCAG
Gh_A05G2599	Dof	GH_A13G2356	GhCER09A	1832	1852	+	14.0781	6.75e-06	0.0447	ATTTCTTTTCTTTTTTTGCTT
Gh_A08G2008	AP2	GH_A13G2356	GhCER09A	1696	1715	-	14.3846	6.78e-06	0.0161	AAGAGGGTGTGGGAGAGAGA
Gh_A12G0936	MIKC_MADS	GH_A13G2356	GhCER09A	247	267	-	14.4265	7.24e-06	0.0167	TTCCACCGTCTCTTTTTGTTT
Gh_A12G1522	TCP	GH_A13G2356	GhCER09A	1280	1292	+	13.0794	7.53e-06	0.224	AGCTGGGCCCGAG
Gh_A13G0355	bZIP	GH_A13G2356	GhCER09A	905	912	+	16.6154	7.69e-06	0.121	ACACGTGT
Gh_A13G0355	bZIP	GH_A13G2356	GhCER09A	905	912	-	16.6154	7.69e-06	0.121	ACACGTGT
Gh_D05G2610	TCP	GH_A13G2356	GhCER09A	1043	1052	+	12.3398	7.96e-06	0.177	TGGGCCCAAA
Gh_A10G0838	Dof	GH_A13G2356	GhCER09A	1821	1841	+	13.5556	8.05e-06	0.0464	CCCCTTCCCTCATTTCTTTTC
Gh_A10G0838	Dof	GH_A13G2356	GhCER09A	1826	1846	+	13.5397	8.19e-06	0.0464	TCCCTCATTTCTTTTCTTTTT
Gh_A05G2936	TCP	GH_A13G2356	GhCER09A	708	716	+	13.6667	9.45e-06	0.196	TGGGCCCAG
Gh_A05G2936	TCP	GH_A13G2356	GhCER09A	1042	1050	-	13.6667	9.45e-06	0.196	TGGGCCCAG
Gh_D09G0462	MYB	GH_A13G2356	GhCER09A	1904	1918	+	13.6508	9.55e-06	0.336	TGTAACCTTATCTTT
Gh_A09G0455	MYB	GH_A13G2356	GhCER09A	1904	1918	+	13.6508	9.55e-06	0.329	TGTAACCTTATCTTT
Gh_D11G0906	HD-ZIP	GH_A13G2356	GhCER09A	203	213	-	13.9531	9.6e-06	0.293	GCATTAAATGT
Gh_D01G1330	BBR-BPC	GH_A13G2356	GhCER09A	1684	1707	-	4.50794	9.79e-06	0.0284	GTGGGAGAGAGATATATATATGGA
Gh_D05G2610	TCP	GH_A13G2356	GhCER09A	1281	1290	-	11.7476	1.03e-05	0.177	CGGGCCCAGC
Gh_A05G3867	C2H2	GH_A13G2356	GhCER09A	1663	1681	+	11.9697	1.04e-05	0.0317	CCAACCCTTCTCTCTCCTC
Gh_D05G0940	Dof	GH_A13G2356	GhCER09A	1827	1847	+	13.5238	1.04e-05	0.0574	CCCTCATTTCTTTTCTTTTTT
Gh_D01G1446	GRAS	GH_A13G2356	GhCER09A	1667	1686	-	13.5217	1.07e-05	0.0928	GGAGAGAGGAGAGAGAAGGG
Gh_A08G2008	AP2	GH_A13G2356	GhCER09A	1836	1855	-	13.6923	1.12e-05	0.0198	AAGAAGCAAAAAAAGAAAAG
Gh_D05G2610	TCP	GH_A13G2356	GhCER09A	705	714	-	11.5437	1.15e-05	0.177	GGGCCCAACC
Gh_A01G0913	BBR-BPC	GH_A13G2356	GhCER09A	1695	1715	+	3.56944	1.16e-05	0.0914	ATCTCTCTCCCACACCCTCTT
Gh_A05G2194	ERF	GH_A13G2356	GhCER09A	257	271	-	12.0952	1.19e-05	0.286	TAATTTCCACCGTCT
Gh_A05G3219	TCP	GH_A13G2356	GhCER09A	1040	1052	-	9.68056	1.19e-05	0.196	TTTGGGCCCAGAC
Gh_D09G1624	Dof	GH_A13G2356	GhCER09A	1835	1855	-	13.2698	1.22e-05	0.0926	AAGAAGCAAAAAAAGAAAAGA
Gh_Sca004932G06	ERF	GH_A13G2356	GhCER09A	258	268	-	11.1746	1.23e-05	0.19	TTTCCACCGTC
Gh_D11G3136	ERF	GH_A13G2356	GhCER09A	258	268	-	11.1746	1.23e-05	0.19	TTTCCACCGTC
Gh_A07G0411	ARF	GH_A13G2356	GhCER09A	1422	1431	+	12.9524	1.25e-05	0.389	ATCCGACATG
Gh_A06G0359	ERF	GH_A13G2356	GhCER09A	258	277	-	11.4603	1.27e-05	0.3	AACTTGTAATTTCCACCGTC
Gh_A08G2008	AP2	GH_A13G2356	GhCER09A	635	654	+	13.5128	1.27e-05	0.0212	AGTGAAATGGAAGAAAAACA
Gh_D05G1963	ERF	GH_A13G2356	GhCER09A	256	268	+	12.7619	1.36e-05	0.312	GAGACGGTGGAAA
Gh_A05G1769	ERF	GH_A13G2356	GhCER09A	256	268	+	12.7619	1.36e-05	0.313	GAGACGGTGGAAA
Gh_D02G1714	bHLH	GH_A13G2356	GhCER09A	899	919	+	13.2222	1.38e-05	0.368	GAGTTAACACGTGTTTTCAAG
Gh_D05G2610	TCP	GH_A13G2356	GhCER09A	706	715	-	11.1068	1.42e-05	0.177	TGGGCCCAAC
Gh_A05G3219	TCP	GH_A13G2356	GhCER09A	957	969	-	9.05556	1.43e-05	0.196	CTATGGACCACAA
Gh_D07G2090	MYB	GH_A13G2356	GhCER09A	1719	1733	+	13.0794	1.43e-05	0.191	GACCCAACCACTAGA
Gh_A01G0913	BBR-BPC	GH_A13G2356	GhCER09A	1679	1699	+	2.88889	1.44e-05	0.0914	CTCTCTCCATATATATATCTC
Gh_D13G0594	MYB	GH_A13G2356	GhCER09A	1909	1921	-	13.6667	1.46e-05	0.303	AAAAAAGATAAGG
Gh_D07G1015	MYB	GH_A13G2356	GhCER09A	1619	1629	+	13.6825	1.46e-05	0.772	GAACCGTTACT
Gh_D07G0308	ERF	GH_A13G2356	GhCER09A	251	269	+	10.6032	1.59e-05	0.4	AAAAAGAGACGGTGGAAAT
Gh_A07G0251	ERF	GH_A13G2356	GhCER09A	251	269	+	10.6032	1.59e-05	0.4	AAAAAGAGACGGTGGAAAT
Gh_D07G1305	MYB	GH_A13G2356	GhCER09A	1721	1735	+	13.3492	1.59e-05	0.247	CCCAACCACTAGAGC
Gh_D08G2565	ERF	GH_A13G2356	GhCER09A	255	268	+	12.8095	1.61e-05	0.252	AGAGACGGTGGAAA
Gh_D07G0130	ERF	GH_A13G2356	GhCER09A	255	268	+	12.8095	1.61e-05	0.251	AGAGACGGTGGAAA
Gh_A12G0936	MIKC_MADS	GH_A13G2356	GhCER09A	1824	1844	+	13.3529	1.64e-05	0.0289	CTTCCCTCATTTCTTTTCTTT
Gh_D04G1244	MYB	GH_A13G2356	GhCER09A	1904	1924	-	13.1538	1.66e-05	0.337	GGAAAAAAAGATAAGGTTACA
Gh_A04G0758	MYB	GH_A13G2356	GhCER09A	1904	1924	-	13.1538	1.66e-05	0.342	GGAAAAAAAGATAAGGTTACA
Gh_A12G0936	MIKC_MADS	GH_A13G2356	GhCER09A	1825	1845	+	13.3088	1.69e-05	0.0289	TTCCCTCATTTCTTTTCTTTT
Gh_A12G1522	TCP	GH_A13G2356	GhCER09A	1040	1052	+	11.0794	1.7e-05	0.224	GTCTGGGCCCAAA
Gh_A05G1236	TCP	GH_A13G2356	GhCER09A	707	714	-	10.8529	1.73e-05	0.215	GGGCCCAA
Gh_A05G1236	TCP	GH_A13G2356	GhCER09A	1044	1051	+	10.8529	1.73e-05	0.215	GGGCCCAA
Gh_A01G0913	BBR-BPC	GH_A13G2356	GhCER09A	1697	1717	+	2.29167	1.73e-05	0.0914	CTCTCTCCCACACCCTCTTCC
Gh_D12G1425	TCP	GH_A13G2356	GhCER09A	1041	1050	-	12.4951	1.75e-05	0.167	TGGGCCCAGA
Gh_A07G1563	WOX	GH_A13G2356	GhCER09A	1590	1597	+	11.7708	1.78e-05	0.37	CCAATCAA
Gh_A02G0736	MIKC_MADS	GH_A13G2356	GhCER09A	1946	1959	-	12.8571	1.85e-05	0.19	AGAAAAAAGGAAAC
Gh_D01G1330	BBR-BPC	GH_A13G2356	GhCER09A	1676	1699	-	2.65079	1.86e-05	0.037	GAGATATATATATGGAGAGAGGAG
Gh_D11G1032	bHLH	GH_A13G2356	GhCER09A	905	912	+	12.6824	1.86e-05	0.292	ACACGTGT
Gh_D11G1032	bHLH	GH_A13G2356	GhCER09A	905	912	-	12.6824	1.86e-05	0.292	ACACGTGT
Gh_D12G1425	TCP	GH_A13G2356	GhCER09A	708	717	+	12.3786	1.88e-05	0.167	TGGGCCCAGG
Gh_D01G1330	BBR-BPC	GH_A13G2356	GhCER09A	1686	1709	-	2.55556	1.92e-05	0.037	GTGTGGGAGAGAGATATATATATG
Gh_D01G1330	BBR-BPC	GH_A13G2356	GhCER09A	1820	1843	-	2.55556	1.92e-05	0.037	AAGAAAAGAAATGAGGGAAGGGGG
Gh_A12G1267	ERF	GH_A13G2356	GhCER09A	258	277	+	11.3016	1.95e-05	0.359	GACGGTGGAAATTACAAGTT
Gh_D11G1337	bHLH	GH_A13G2356	GhCER09A	905	912	+	12.5391	1.99e-05	0.294	ACACGTGT
Gh_D11G1337	bHLH	GH_A13G2356	GhCER09A	905	912	-	12.5391	1.99e-05	0.294	ACACGTGT
Gh_D07G2090	MYB	GH_A13G2356	GhCER09A	1703	1717	+	12.5714	2.01e-05	0.191	CCCACACCCTCTTCC
Gh_D11G1068	MYB_related	GH_A13G2356	GhCER09A	547	555	-	9.97849	2.06e-05	0.841	GAGATATTT
Gh_A11G0926	MYB_related	GH_A13G2356	GhCER09A	547	555	-	9.97849	2.06e-05	0.841	GAGATATTT
Gh_A05G2599	Dof	GH_A13G2356	GhCER09A	240	260	-	12.7344	2.1e-05	0.0713	GTCTCTTTTTGTTTTTTATAG
Gh_A05G2599	Dof	GH_A13G2356	GhCER09A	1911	1931	+	12.7031	2.15e-05	0.0713	TTATCTTTTTTTCCTTATTGC
Gh_D05G2610	TCP	GH_A13G2356	GhCER09A	708	717	+	10.0971	2.16e-05	0.224	TGGGCCCAGG
Gh_D01G0951	ARF	GH_A13G2356	GhCER09A	1423	1432	+	12.9206	2.28e-05	0.469	TCCGACATGA
Gh_D11G0861	LBD	GH_A13G2356	GhCER09A	1011	1025	+	12.0794	2.29e-05	0.367	GCATAAAATGCGGAT
Gh_A11G0741	LBD	GH_A13G2356	GhCER09A	1011	1025	+	12.0794	2.29e-05	0.367	GCATAAAATGCGGAT
Gh_A12G1015	ERF	GH_A13G2356	GhCER09A	252	266	+	10.7302	2.31e-05	0.688	AAAAGAGACGGTGGA
Gh_A04G0316	TCP	GH_A13G2356	GhCER09A	1042	1051	+	11.8817	2.31e-05	0.27	CTGGGCCCAA
Gh_A04G0316	TCP	GH_A13G2356	GhCER09A	707	716	-	11.8817	2.31e-05	0.27	CTGGGCCCAA
Gh_A06G0628	MYB_related	GH_A13G2356	GhCER09A	1907	1921	+	12.7302	2.35e-05	0.728	AACCTTATCTTTTTT
Gh_D10G0582	Dof	GH_A13G2356	GhCER09A	1942	1962	-	12.4921	2.38e-05	0.139	CCTAGAAAAAAGGAAACAAAA
Gh_A10G0541	Dof	GH_A13G2356	GhCER09A	1942	1962	-	12.4921	2.38e-05	0.14	CCTAGAAAAAAGGAAACAAAA
Gh_A06G1176	ERF	GH_A13G2356	GhCER09A	256	272	+	7.11111	2.43e-05	0.411	GAGACGGTGGAAATTAC
Gh_D09G1624	Dof	GH_A13G2356	GhCER09A	242	262	+	12.5556	2.44e-05	0.119	ATAAAAAACAAAAAGAGACGG
Gh_D07G2458	C2H2	GH_A13G2356	GhCER09A	1066	1073	+	11	2.55e-05	1	TGTAGTAG
Gh_A12G0936	MIKC_MADS	GH_A13G2356	GhCER09A	1941	1961	+	12.6912	2.57e-05	0.0396	TTTTTGTTTCCTTTTTTCTAG
Gh_D12G2590	HD-ZIP	GH_A13G2356	GhCER09A	203	213	+	12.7937	2.6e-05	0.392	ACATTTAATGC
Gh_D02G0148	bZIP	GH_A13G2356	GhCER09A	1769	1779	-	9.31944	2.71e-05	0.154	CACAGCTGTTG
Gh_A02G0113	bZIP	GH_A13G2356	GhCER09A	1769	1779	-	9.31944	2.71e-05	0.154	CACAGCTGTTG
Gh_A05G3867	C2H2	GH_A13G2356	GhCER09A	1704	1722	+	10.0909	2.76e-05	0.0511	CCACACCCTCTTCCAGACC
Gh_D11G0373	bHLH	GH_A13G2356	GhCER09A	898	911	-	10.5397	2.83e-05	0.326	CACGTGTTAACTCT
Gh_A07G2035	MYB	GH_A13G2356	GhCER09A	1615	1631	+	12.4478	2.85e-05	1	ATCAGAACCGTTACTCG
Gh_D12G1814	TCP	GH_A13G2356	GhCER09A	959	966	-	9.79412	2.87e-05	0.599	TGGACCAC
Gh_A12G1657	TCP	GH_A13G2356	GhCER09A	959	966	-	9.79412	2.87e-05	0.598	TGGACCAC
Gh_D01G1446	GRAS	GH_A13G2356	GhCER09A	1832	1851	-	12.1304	2.93e-05	0.119	AGCAAAAAAAGAAAAGAAAT
Gh_D12G1425	TCP	GH_A13G2356	GhCER09A	705	714	-	11.6311	2.93e-05	0.228	GGGCCCAACC
Gh_D07G2090	MYB	GH_A13G2356	GhCER09A	1580	1594	+	11.9841	2.94e-05	0.202	GTACCAACTTCCAAT
Gh_D11G0373	bHLH	GH_A13G2356	GhCER09A	906	919	+	10.1111	3.07e-05	0.326	CACGTGTTTTCAAG
Gh_A03G0524	ERF	GH_A13G2356	GhCER09A	253	267	+	6.84127	3.08e-05	0.48	AAAGAGACGGTGGAA
Gh_D12G2688	ERF	GH_A13G2356	GhCER09A	248	268	-	6.85075	3.14e-05	0.459	TTTCCACCGTCTCTTTTTGTT
Gh_A12G2705	ERF	GH_A13G2356	GhCER09A	248	268	-	6.85075	3.14e-05	0.46	TTTCCACCGTCTCTTTTTGTT
Gh_D11G2061	MYB	GH_A13G2356	GhCER09A	86	98	+	3	3.23e-05	0.319	GGACGGTTGGGGA
Gh_A11G1913	MYB	GH_A13G2356	GhCER09A	86	98	+	3	3.23e-05	0.319	GGACGGTTGGGGA
Gh_D02G0148	bZIP	GH_A13G2356	GhCER09A	1770	1780	+	8.45833	3.33e-05	0.154	AACAGCTGTGC
Gh_A02G0113	bZIP	GH_A13G2356	GhCER09A	1770	1780	+	8.45833	3.33e-05	0.154	AACAGCTGTGC
Gh_A12G0936	MIKC_MADS	GH_A13G2356	GhCER09A	1830	1850	+	12.2794	3.34e-05	0.0458	TCATTTCTTTTCTTTTTTTGC
Gh_A10G0348	Dof	GH_A13G2356	GhCER09A	242	262	+	12.1111	3.42e-05	0.159	ATAAAAAACAAAAAGAGACGG
Gh_A07G0522	Dof	GH_A13G2356	GhCER09A	1944	1957	-	12.1746	3.46e-05	0.336	AAAAAAGGAAACAA
Gh_D02G1502	MIKC_MADS	GH_A13G2356	GhCER09A	1838	1850	-	12.0746	3.47e-05	0.309	GCAAAAAAAGAAA
Gh_A08G2008	AP2	GH_A13G2356	GhCER09A	1835	1854	-	11.9487	3.48e-05	0.0388	AGAAGCAAAAAAAGAAAAGA
Gh_D12G1996	BES1	GH_A13G2356	GhCER09A	900	914	-	8.73016	3.5e-05	0.498	AAACACGTGTTAACT
Gh_D08G1484	LBD	GH_A13G2356	GhCER09A	1011	1029	-	11.3651	3.57e-05	0.444	CTTAATCCGCATTTTATGC
Gh_D13G1555	ERF	GH_A13G2356	GhCER09A	254	268	-	7.25397	3.58e-05	0.746	TTTCCACCGTCTCTT
Gh_A12G0483	ARF	GH_A13G2356	GhCER09A	1423	1431	-	11.8298	3.61e-05	0.717	CATGTCGGA
Gh_A04G0316	TCP	GH_A13G2356	GhCER09A	707	716	+	10.9892	3.62e-05	0.27	TTGGGCCCAG
Gh_A04G0316	TCP	GH_A13G2356	GhCER09A	1042	1051	-	10.9892	3.62e-05	0.27	TTGGGCCCAG
Gh_A01G0913	BBR-BPC	GH_A13G2356	GhCER09A	1689	1709	+	-0.166667	3.66e-05	0.125	ATATATATCTCTCTCCCACAC
Gh_A05G3867	C2H2	GH_A13G2356	GhCER09A	1695	1713	+	9.5303	3.66e-05	0.0546	ATCTCTCTCCCACACCCTC
Gh_A01G0650	ERF	GH_A13G2356	GhCER09A	1978	1998	+	9.28571	3.68e-05	0.456	GAACTCTATTCTCTGCCGCGA
Gh_D05G1963	ERF	GH_A13G2356	GhCER09A	85	97	+	9.46032	3.71e-05	0.312	CGGACGGTTGGGG
Gh_A05G1769	ERF	GH_A13G2356	GhCER09A	85	97	+	9.46032	3.71e-05	0.313	CGGACGGTTGGGG
Gh_D11G0887	TCP	GH_A13G2356	GhCER09A	944	953	+	11.1075	3.82e-05	0.34	GCGAACCCAC
Gh_A11G0759	TCP	GH_A13G2356	GhCER09A	944	953	+	11.1075	3.82e-05	0.34	GCGAACCCAC
Gh_A08G2008	AP2	GH_A13G2356	GhCER09A	1669	1688	-	11.7821	3.84e-05	0.0396	ATGGAGAGAGGAGAGAGAAG
Gh_D12G2074	bHLH	GH_A13G2356	GhCER09A	905	912	+	12.1519	3.98e-05	0.425	ACACGTGT
Gh_D12G2074	bHLH	GH_A13G2356	GhCER09A	905	912	-	12.1519	3.98e-05	0.425	ACACGTGT
Gh_A11G0628	Dof	GH_A13G2356	GhCER09A	1869	1878	+	10.7217	3.98e-05	0.526	CAAAAAGCTC
Gh_D09G1703	TCP	GH_A13G2356	GhCER09A	944	953	+	11.6022	3.99e-05	0.314	GCGAACCCAC
Gh_D12G1996	BES1	GH_A13G2356	GhCER09A	903	917	+	8.30159	3.99e-05	0.498	TAACACGTGTTTTCA
Gh_D12G1425	TCP	GH_A13G2356	GhCER09A	945	954	+	10.9515	4.13e-05	0.256	CGAACCCACA
Gh_D07G1491	MYB	GH_A13G2356	GhCER09A	1437	1457	+	11.4921	4.14e-05	0.141	GGACAAGCCTATCACCATCCC
Gh_D06G1002	MYB	GH_A13G2356	GhCER09A	1614	1628	+	11.9524	4.15e-05	0.851	TATCAGAACCGTTAC
Gh_D09G0991	MYB	GH_A13G2356	GhCER09A	1908	1917	-	12.086	4.15e-05	0.853	AAGATAAGGT
Gh_A05G0383	MYB	GH_A13G2356	GhCER09A	1614	1628	+	12.2063	4.16e-05	0.797	TATCAGAACCGTTAC
Gh_A05G2936	TCP	GH_A13G2356	GhCER09A	945	953	+	11.1075	4.18e-05	0.296	CGAACCCAC
Gh_A12G0936	MIKC_MADS	GH_A13G2356	GhCER09A	1837	1857	+	11.8971	4.22e-05	0.0516	TTTTCTTTTTTTGCTTCTTCC
Gh_A12G1267	ERF	GH_A13G2356	GhCER09A	87	106	+	9.47619	4.24e-05	0.377	GACGGTTGGGGATATATTAC
Gh_A07G1572	TCP	GH_A13G2356	GhCER09A	705	734	+	3.32051	4.28e-05	0.306	GGTTGGGCCCAGGCCAAAAAACCTTACTCG
Gh_A05G2652	bHLH	GH_A13G2356	GhCER09A	906	920	+	9.01587	4.3e-05	0.538	CACGTGTTTTCAAGA
Gh_D03G0220	ERF	GH_A13G2356	GhCER09A	254	270	+	7.09524	4.38e-05	0.628	AAGAGACGGTGGAAATT
Gh_A03G1464	TCP	GH_A13G2356	GhCER09A	862	872	+	6.66667	4.41e-05	0.561	GTAGGTTCCCA
Gh_A08G2409	ERF	GH_A13G2356	GhCER09A	1990	1997	+	10.1935	4.45e-05	0.608	CTGCCGCG
Gh_D12G1755	Dof	GH_A13G2356	GhCER09A	244	262	+	11.8095	4.46e-05	0.211	AAAAAACAAAAAGAGACGG
Gh_A03G1464	TCP	GH_A13G2356	GhCER09A	706	716	+	6.63492	4.49e-05	0.561	GTTGGGCCCAG
Gh_A12G0936	MIKC_MADS	GH_A13G2356	GhCER09A	644	664	-	11.7941	4.49e-05	0.0529	GTTTTCCCATTGTTTTTCTTC
Gh_A05G2936	TCP	GH_A13G2356	GhCER09A	707	715	-	11.0323	4.54e-05	0.296	TGGGCCCAA
Gh_A05G2936	TCP	GH_A13G2356	GhCER09A	1043	1051	+	11.0323	4.54e-05	0.296	TGGGCCCAA
Gh_A01G0913	BBR-BPC	GH_A13G2356	GhCER09A	1693	1713	+	-0.902778	4.54e-05	0.125	ATATCTCTCTCCCACACCCTC
Gh_D09G1624	Dof	GH_A13G2356	GhCER09A	1909	1929	-	11.8413	4.55e-05	0.149	AATAAGGAAAAAAAGATAAGG
Gh_D10G0582	Dof	GH_A13G2356	GhCER09A	1832	1852	-	11.7778	4.57e-05	0.15	AAGCAAAAAAAGAAAAGAAAT
Gh_A10G0541	Dof	GH_A13G2356	GhCER09A	1832	1852	-	11.7778	4.57e-05	0.15	AAGCAAAAAAAGAAAAGAAAT
Gh_A05G2599	Dof	GH_A13G2356	GhCER09A	1905	1925	+	11.6875	4.58e-05	0.0951	GTAACCTTATCTTTTTTTCCT
Gh_D12G2688	ERF	GH_A13G2356	GhCER09A	1698	1718	+	5.79104	4.61e-05	0.459	TCTCTCCCACACCCTCTTCCA
Gh_A12G2705	ERF	GH_A13G2356	GhCER09A	1698	1718	+	5.79104	4.61e-05	0.46	TCTCTCCCACACCCTCTTCCA
Gh_A12G1304	C3H	GH_A13G2356	GhCER09A	1948	1962	-	9.36508	4.68e-05	0.974	CCTAGAAAAAAGGAA
Gh_A05G2936	TCP	GH_A13G2356	GhCER09A	706	714	-	10.871	4.76e-05	0.296	GGGCCCAAC
Gh_D12G1425	TCP	GH_A13G2356	GhCER09A	706	715	-	10.6796	4.77e-05	0.269	TGGGCCCAAC
Gh_A04G0316	TCP	GH_A13G2356	GhCER09A	1282	1291	+	10.3871	4.78e-05	0.27	CTGGGCCCGA
Gh_A05G3867	C2H2	GH_A13G2356	GhCER09A	1668	1686	+	8.99242	4.79e-05	0.068	CCTTCTCTCTCCTCTCTCC
Gh_A05G1857	TALE	GH_A13G2356	GhCER09A	1837	1856	+	8.94595	4.8e-05	0.14	TTTTCTTTTTTTGCTTCTTC
Gh_D10G0582	Dof	GH_A13G2356	GhCER09A	1385	1405	-	11.7143	4.83e-05	0.15	CCATTCAAAAAGTAGGAGGGT
Gh_A10G0541	Dof	GH_A13G2356	GhCER09A	1385	1405	-	11.7143	4.83e-05	0.15	CCATTCAAAAAGTAGGAGGGT
Gh_D07G1484	ERF	GH_A13G2356	GhCER09A	254	268	+	9.8254	4.93e-05	0.813	AAGAGACGGTGGAAA
Gh_D07G1543	bHLH	GH_A13G2356	GhCER09A	905	918	-	10.3611	4.98e-05	0.393	TTGAAAACACGTGT
Gh_A12G0936	MIKC_MADS	GH_A13G2356	GhCER09A	1698	1718	+	11.5882	5.06e-05	0.0574	TCTCTCCCACACCCTCTTCCA
Gh_A11G0077	MIKC_MADS	GH_A13G2356	GhCER09A	1807	1813	+	13.0972	5.1e-05	0.528	CATCATC
Gh_D10G0266	ARF	GH_A13G2356	GhCER09A	1421	1430	-	11.3333	5.11e-05	0.629	ATGTCGGATA
Gh_A05G2652	bHLH	GH_A13G2356	GhCER09A	897	911	-	8.28571	5.16e-05	0.538	CACGTGTTAACTCTA
Gh_A04G0316	TCP	GH_A13G2356	GhCER09A	959	968	-	10.2258	5.19e-05	0.27	TATGGACCAC
Gh_A08G1516	ERF	GH_A13G2356	GhCER09A	257	271	+	9.63492	5.24e-05	0.785	AGACGGTGGAAATTA
Gh_A05G1236	TCP	GH_A13G2356	GhCER09A	706	713	-	9.46078	5.24e-05	0.264	GGCCCAAC
Gh_D07G2090	MYB	GH_A13G2356	GhCER09A	84	98	-	11.0476	5.25e-05	0.205	TCCCCAACCGTCCGA
Gh_D12G0959	ERF	GH_A13G2356	GhCER09A	253	267	-	5.77778	5.36e-05	0.557	TTCCACCGTCTCTTT
Gh_A07G1572	TCP	GH_A13G2356	GhCER09A	1023	1052	-	2.48718	5.4e-05	0.306	TTTGGGCCCAGACTCAATCGGGTCTTAATC
Gh_A04G0106	ERF	GH_A13G2356	GhCER09A	257	271	+	7.61905	5.46e-05	0.615	AGACGGTGGAAATTA
Gh_D10G2536	C2H2	GH_A13G2356	GhCER09A	634	644	+	11.2063	5.49e-05	0.403	TAGTGAAATGG
Gh_A10G1798	C2H2	GH_A13G2356	GhCER09A	634	644	+	11.2063	5.49e-05	0.403	TAGTGAAATGG
Gh_A09G1504	MYB_related	GH_A13G2356	GhCER09A	543	554	-	12.1429	5.63e-05	1	AGATATTTGCTT
Gh_A10G0008	G2-like	GH_A13G2356	GhCER09A	657	665	+	12.1944	5.64e-05	0.546	GGGAAAACA
Gh_A08G1235	GATA	GH_A13G2356	GhCER09A	1637	1651	+	11.4127	5.64e-05	1	TTTCTGATCCAAACT
Gh_A12G2485	MYB	GH_A13G2356	GhCER09A	1619	1633	-	11.6984	5.7e-05	1	ATCGAGTAACGGTTC
Gh_D04G0641	MYB	GH_A13G2356	GhCER09A	1609	1623	+	11.5714	5.72e-05	0.714	ATCATTATCAGAACC
Gh_A11G0102	MYB_related	GH_A13G2356	GhCER09A	547	555	-	13.0098	5.76e-05	1	GAGATATTT
Gh_A12G0936	MIKC_MADS	GH_A13G2356	GhCER09A	1935	1955	+	11.3529	5.79e-05	0.0644	CCACATTTTTTGTTTCCTTTT
Gh_D11G0826	bHLH	GH_A13G2356	GhCER09A	905	912	+	11.8387	5.83e-05	0.457	ACACGTGT
Gh_D11G0826	bHLH	GH_A13G2356	GhCER09A	905	912	-	11.8387	5.83e-05	0.457	ACACGTGT
Gh_A02G1392	AP2	GH_A13G2356	GhCER09A	1298	1312	-	10.6825	5.87e-05	1	CCTCGAGATAGGTTT
Gh_D07G0278	ERF	GH_A13G2356	GhCER09A	1703	1723	+	3.82353	5.9e-05	0.318	CCCACACCCTCTTCCAGACCC
Gh_D07G0277	ERF	GH_A13G2356	GhCER09A	1703	1723	+	3.82353	5.9e-05	0.317	CCCACACCCTCTTCCAGACCC
Gh_D10G0582	Dof	GH_A13G2356	GhCER09A	1827	1847	-	11.4762	5.91e-05	0.15	AAAAAAGAAAAGAAATGAGGG
Gh_A10G0541	Dof	GH_A13G2356	GhCER09A	1827	1847	-	11.4762	5.91e-05	0.15	AAAAAAGAAAAGAAATGAGGG
Gh_D05G2173	MYB	GH_A13G2356	GhCER09A	1061	1081	+	11.2381	5.91e-05	0.25	GGTGATGTAGTAGGTATCATA
Gh_A02G1353	HSF	GH_A13G2356	GhCER09A	767	778	+	10.4286	5.98e-05	0.624	GAAAATTCTTGA
Gh_D02G0710	bZIP	GH_A13G2356	GhCER09A	1768	1779	+	9.46032	5.99e-05	0.407	ACAACAGCTGTG
Gh_A04G0316	TCP	GH_A13G2356	GhCER09A	1282	1291	-	9.86022	6.03e-05	0.287	TCGGGCCCAG
Gh_A03G0607	bHLH	GH_A13G2356	GhCER09A	905	919	-	7.80556	6.11e-05	0.693	CTTGAAAACACGTGT
Gh_D06G1146	NAC	GH_A13G2356	GhCER09A	321	338	-	10.6032	6.12e-05	0.954	ATGCTTGTTTTTCAGGCC
Gh_D07G1800	bZIP	GH_A13G2356	GhCER09A	905	912	+	11.4731	6.12e-05	0.427	ACACGTGT
Gh_D07G1800	bZIP	GH_A13G2356	GhCER09A	905	912	-	11.4731	6.12e-05	0.427	ACACGTGT
Gh_D11G0093	HSF	GH_A13G2356	GhCER09A	767	778	+	10.6349	6.13e-05	0.768	GAAAATTCTTGA
Gh_A02G0324	CPP	GH_A13G2356	GhCER09A	287	299	+	9.88571	6.14e-05	0.368	CAAAATTTTAAGT
Gh_D12G1185	MYB_related	GH_A13G2356	GhCER09A	545	554	-	12.2063	6.16e-05	1	AGATATTTGC
Gh_D11G0887	TCP	GH_A13G2356	GhCER09A	706	715	-	10.2151	6.28e-05	0.435	TGGGCCCAAC
Gh_A11G0759	TCP	GH_A13G2356	GhCER09A	706	715	-	10.2151	6.28e-05	0.435	TGGGCCCAAC
Gh_D08G2445	MYB	GH_A13G2356	GhCER09A	1058	1078	+	10.746	6.29e-05	0.385	TCGGGTGATGTAGTAGGTATC
Gh_A08G2287	MYB	GH_A13G2356	GhCER09A	1058	1078	+	10.746	6.29e-05	0.391	TCGGGTGATGTAGTAGGTATC
Gh_A08G2008	AP2	GH_A13G2356	GhCER09A	1830	1849	-	10.8846	6.38e-05	0.0616	CAAAAAAAGAAAAGAAATGA
Gh_D01G1330	BBR-BPC	GH_A13G2356	GhCER09A	1826	1849	-	-1.15873	6.39e-05	0.0718	CAAAAAAAGAAAAGAAATGAGGGA
Gh_D07G1543	bHLH	GH_A13G2356	GhCER09A	899	912	+	9.47222	6.5e-05	0.393	GAGTTAACACGTGT
Gh_D02G0710	bZIP	GH_A13G2356	GhCER09A	1898	1909	-	9.15873	6.51e-05	0.407	GTTACAGCTAAG
Gh_A04G0594	MYB	GH_A13G2356	GhCER09A	1266	1280	+	9.1746	6.56e-05	0.54	GCAAATTTAGGTCGA
Gh_A12G2645	MYB	GH_A13G2356	GhCER09A	1701	1719	-	10.4603	6.57e-05	0.249	CTGGAAGAGGGTGTGGGAG
Gh_D07G0469	LFY	GH_A13G2356	GhCER09A	1793	1811	+	7.42647	6.61e-05	0.687	TAAGAACTGCGGGTCATCA
Gh_D07G0469	LFY	GH_A13G2356	GhCER09A	1793	1811	-	7.42647	6.61e-05	0.687	TGATGACCCGCAGTTCTTA
Gh_A11G1301	bHLH	GH_A13G2356	GhCER09A	905	912	+	11.3871	6.64e-05	0.521	ACACGTGT
Gh_A11G1301	bHLH	GH_A13G2356	GhCER09A	905	912	-	11.3871	6.64e-05	0.521	ACACGTGT
Gh_A13G2218	Dof	GH_A13G2356	GhCER09A	1386	1400	+	11.5397	6.74e-05	0.344	CCCTCCTACTTTTTG
Gh_A08G2008	AP2	GH_A13G2356	GhCER09A	1840	1859	-	10.7821	6.75e-05	0.0621	ATGGAAGAAGCAAAAAAAGA
Gh_D10G0117	WRKY	GH_A13G2356	GhCER09A	1280	1298	-	10.2388	6.78e-05	0.82	TTTTGACTCGGGCCCAGCT
Gh_A05G3219	TCP	GH_A13G2356	GhCER09A	957	969	+	3.77778	6.82e-05	0.372	TTGTGGTCCATAG
Gh_D01G0457	SBP	GH_A13G2356	GhCER09A	972	981	+	11.0968	6.84e-05	1	GTGTACGAGC
Gh_D05G1946	bZIP	GH_A13G2356	GhCER09A	898	915	+	3.73016	6.84e-05	0.533	AGAGTTAACACGTGTTTT
Gh_A07G1572	TCP	GH_A13G2356	GhCER09A	689	718	-	1.61538	6.88e-05	0.306	GCCTGGGCCCAACCCGACTCGAATTTGCAA
Gh_A09G1458	MYB	GH_A13G2356	GhCER09A	1613	1627	+	10.7619	6.88e-05	1	TTATCAGAACCGTTA
Gh_D13G0483	GATA	GH_A13G2356	GhCER09A	1804	1822	+	3.20548	6.93e-05	0.42	GGTCATCATCATTGAGCCC
Gh_A13G0435	GATA	GH_A13G2356	GhCER09A	1804	1822	+	3.20548	6.93e-05	0.42	GGTCATCATCATTGAGCCC
Gh_A01G0913	BBR-BPC	GH_A13G2356	GhCER09A	1677	1697	+	-2.38889	6.94e-05	0.145	TCCTCTCTCCATATATATATC
Gh_A08G1186	MYB_related	GH_A13G2356	GhCER09A	544	554	-	11.5079	7.18e-05	1	AGATATTTGCT
Gh_A12G0936	MIKC_MADS	GH_A13G2356	GhCER09A	643	663	-	10.9559	7.21e-05	0.0721	TTTTCCCATTGTTTTTCTTCC
Gh_D11G0906	HD-ZIP	GH_A13G2356	GhCER09A	203	213	+	11.2969	7.27e-05	0.648	ACATTTAATGC
Gh_D12G1411	ERF	GH_A13G2356	GhCER09A	257	271	+	5.93651	7.27e-05	1	AGACGGTGGAAATTA
Gh_D11G1809	SRS	GH_A13G2356	GhCER09A	1726	1735	+	9.49565	7.34e-05	0.657	CCACTAGAGC
Gh_A13G2218	Dof	GH_A13G2356	GhCER09A	1943	1957	+	11.4127	7.48e-05	0.344	TTTGTTTCCTTTTTT
Gh_D10G0582	Dof	GH_A13G2356	GhCER09A	245	265	+	11.1746	7.55e-05	0.15	AAAAACAAAAAGAGACGGTGG
Gh_A10G0541	Dof	GH_A13G2356	GhCER09A	245	265	+	11.1746	7.55e-05	0.15	AAAAACAAAAAGAGACGGTGG
Gh_D13G2199	ERF	GH_A13G2356	GhCER09A	86	100	-	8.06349	7.61e-05	0.441	TATCCCCAACCGTCC
Gh_A05G3867	C2H2	GH_A13G2356	GhCER09A	1669	1687	+	7.99242	7.77e-05	0.0871	CTTCTCTCTCCTCTCTCCA
Gh_D01G1330	BBR-BPC	GH_A13G2356	GhCER09A	1688	1711	-	-1.80952	7.81e-05	0.0792	GGGTGTGGGAGAGAGATATATATA
Gh_A02G0736	MIKC_MADS	GH_A13G2356	GhCER09A	157	170	+	10.5238	7.83e-05	0.243	AAAAAAACGGAAAG
Gh_A09G2423	ERF	GH_A13G2356	GhCER09A	254	270	-	7.15873	7.91e-05	0.548	AATTTCCACCGTCTCTT
Gh_D01G1330	BBR-BPC	GH_A13G2356	GhCER09A	1690	1713	-	-1.85714	7.92e-05	0.0792	GAGGGTGTGGGAGAGAGATATATA
Gh_A10G0471	ERF	GH_A13G2356	GhCER09A	248	268	+	5.52381	7.94e-05	1	AACAAAAAGAGACGGTGGAAA
Gh_D11G2061	MYB	GH_A13G2356	GhCER09A	1820	1832	-	-0.705128	7.95e-05	0.319	TGAGGGAAGGGGG
Gh_A11G1913	MYB	GH_A13G2356	GhCER09A	1820	1832	-	-0.705128	7.95e-05	0.319	TGAGGGAAGGGGG
Gh_D07G1261	MYB	GH_A13G2356	GhCER09A	1068	1077	-	10.172	7.96e-05	0.624	ATACCTACTA
Gh_D12G1660	ERF	GH_A13G2356	GhCER09A	257	271	-	6.31746	8e-05	0.538	TAATTTCCACCGTCT
Gh_A05G3867	C2H2	GH_A13G2356	GhCER09A	1697	1715	+	7.92424	8.03e-05	0.0871	CTCTCTCCCACACCCTCTT
Gh_D11G0117	MYB_related	GH_A13G2356	GhCER09A	544	554	-	11.2698	8.05e-05	1	AGATATTTGCT
Gh_A07G1572	TCP	GH_A13G2356	GhCER09A	1263	1292	-	1	8.14e-05	0.306	CTCGGGCCCAGCTCGACCTAAATTTGCAAA
Gh_A05G1683	BES1	GH_A13G2356	GhCER09A	895	914	-	5.25397	8.15e-05	0.596	AAACACGTGTTAACTCTAGA
Gh_D01G1446	GRAS	GH_A13G2356	GhCER09A	1663	1682	-	10.5507	8.15e-05	0.188	AGAGGAGAGAGAAGGGTTGG
Gh_D01G1446	GRAS	GH_A13G2356	GhCER09A	1937	1956	-	10.5507	8.15e-05	0.188	AAAAAGGAAACAAAAAATGT
Gh_A11G0906	HD-ZIP	GH_A13G2356	GhCER09A	1588	1597	+	10.6796	8.21e-05	0.572	TTCCAATCAA
Gh_D10G0319	HSF	GH_A13G2356	GhCER09A	1712	1730	-	9.07937	8.21e-05	0.62	AGTGGTTGGGTCTGGAAGA
Gh_A12G0936	MIKC_MADS	GH_A13G2356	GhCER09A	1940	1960	+	10.7059	8.23e-05	0.081	TTTTTTGTTTCCTTTTTTCTA
Gh_A10G0008	G2-like	GH_A13G2356	GhCER09A	467	475	-	11.9167	8.23e-05	0.546	TAGAAAACA
Gh_A10G2220	MIKC_MADS	GH_A13G2356	GhCER09A	1835	1853	+	10.6618	8.25e-05	0.392	TCTTTTCTTTTTTTGCTTC
Gh_A07G1572	TCP	GH_A13G2356	GhCER09A	1281	1310	+	0.923077	8.31e-05	0.306	GCTGGGCCCGAGTCAAAAAACCTATCTCGA
Gh_A10G1028	HSF	GH_A13G2356	GhCER09A	1713	1727	-	9.31746	8.33e-05	0.892	GGTTGGGTCTGGAAG
Gh_A07G1572	TCP	GH_A13G2356	GhCER09A	1800	1829	+	0.910256	8.34e-05	0.306	TGCGGGTCATCATCATTGAGCCCCCTTCCC
Gh_A07G1922	LBD	GH_A13G2356	GhCER09A	1011	1025	+	9.95238	8.37e-05	0.773	GCATAAAATGCGGAT
Gh_D02G0518	ERF	GH_A13G2356	GhCER09A	257	271	-	5.96825	8.38e-05	1	TAATTTCCACCGTCT
Gh_A07G0522	Dof	GH_A13G2356	GhCER09A	1387	1400	-	11.2698	8.44e-05	0.35	CAAAAAGTAGGAGG
Gh_A09G0195	HD-ZIP	GH_A13G2356	GhCER09A	116	126	+	11.4028	8.46e-05	1	ATAATAATTGC
Gh_D07G0639	TCP	GH_A13G2356	GhCER09A	1042	1061	-	-8.42353	8.47e-05	0.644	CCGATTGGGTTTGGGCCCAG
Gh_A05G0416	bHLH	GH_A13G2356	GhCER09A	904	913	+	10.5745	8.52e-05	0.381	AACACGTGTT
Gh_A05G0416	bHLH	GH_A13G2356	GhCER09A	904	913	-	10.5745	8.52e-05	0.381	AACACGTGTT
Gh_A12G1522	TCP	GH_A13G2356	GhCER09A	957	969	+	6.15873	8.56e-05	0.534	TTGTGGTCCATAG
Gh_D11G1536	WRKY	GH_A13G2356	GhCER09A	1314	1324	+	8.27059	8.81e-05	0.92	TTGACCTATTT
Gh_A01G0913	BBR-BPC	GH_A13G2356	GhCER09A	1687	1707	+	-3.30556	8.96e-05	0.164	ATATATATATCTCTCTCCCAC
Gh_A05G1683	BES1	GH_A13G2356	GhCER09A	903	922	+	4.87302	8.98e-05	0.596	TAACACGTGTTTTCAAGATG
Gh_D01G1446	GRAS	GH_A13G2356	GhCER09A	1665	1684	-	10.3768	9.06e-05	0.188	AGAGAGGAGAGAGAAGGGTT
Gh_Sca004932G06	ERF	GH_A13G2356	GhCER09A	87	97	-	5.28571	9.07e-05	0.237	CCCCAACCGTC
Gh_D11G3136	ERF	GH_A13G2356	GhCER09A	87	97	-	5.28571	9.07e-05	0.236	CCCCAACCGTC
Gh_D02G1714	bHLH	GH_A13G2356	GhCER09A	898	918	-	8.42857	9.13e-05	0.521	TTGAAAACACGTGTTAACTCT
Gh_A06G0223	bHLH	GH_A13G2356	GhCER09A	900	920	-	6.81944	9.21e-05	0.886	TCTTGAAAACACGTGTTAACT
Gh_D01G1446	GRAS	GH_A13G2356	GhCER09A	1820	1839	-	10.3333	9.3e-05	0.188	AAAGAAATGAGGGAAGGGGG
Gh_D08G1449	MYB	GH_A13G2356	GhCER09A	1064	1078	+	10	9.35e-05	0.479	GATGTAGTAGGTATC
Gh_D01G1330	BBR-BPC	GH_A13G2356	GhCER09A	1659	1682	-	-2.44444	9.47e-05	0.0864	AGAGGAGAGAGAAGGGTTGGATGT
Gh_A05G3867	C2H2	GH_A13G2356	GhCER09A	1667	1685	+	7.56818	9.5e-05	0.0921	CCCTTCTCTCTCCTCTCTC
Gh_A06G0359	ERF	GH_A13G2356	GhCER09A	1694	1713	+	4.57143	9.58e-05	0.408	TATCTCTCTCCCACACCCTC
Gh_D05G3001	Trihelix	GH_A13G2356	GhCER09A	807	814	+	8.89216	9.58e-05	0.501	GGTTAAGC
Gh_D05G3001	Trihelix	GH_A13G2356	GhCER09A	807	814	-	8.89216	9.58e-05	0.501	GCTTAACC
Gh_A10G0348	Dof	GH_A13G2356	GhCER09A	1835	1855	-	10.746	9.62e-05	0.242	AAGAAGCAAAAAAAGAAAAGA
Gh_A11G2677	MYB	GH_A13G2356	GhCER09A	1618	1632	-	10.9683	9.63e-05	1	TCGAGTAACGGTTCT
Gh_D13G2199	ERF	GH_A13G2356	GhCER09A	257	271	-	7.34921	9.64e-05	0.441	TAATTTCCACCGTCT
Gh_A04G0106	ERF	GH_A13G2356	GhCER09A	1984	1998	-	6.07937	9.68e-05	0.615	TCGCGGCAGAGAATA
Gh_A11G0628	Dof	GH_A13G2356	GhCER09A	1391	1400	-	10.1304	9.84e-05	0.604	CAAAAAGTAG
Gh_A08G2008	AP2	GH_A13G2356	GhCER09A	1943	1962	-	10.0513	9.87e-05	0.0803	CCTAGAAAAAAGGAAACAAA
Gh_A06G0223	bHLH	GH_A13G2356	GhCER09A	897	917	+	6.56944	9.89e-05	0.886	TAGAGTTAACACGTGTTTTCA
Gh_D07G0278	ERF	GH_A13G2356	GhCER09A	1697	1717	+	2.42647	9.9e-05	0.341	CTCTCTCCCACACCCTCTTCC
Gh_D07G0277	ERF	GH_A13G2356	GhCER09A	1697	1717	+	2.42647	9.9e-05	0.341	CTCTCTCCCACACCCTCTTCC
Gh_A12G0936	MIKC_MADS	GH_D04G0747	GhCER10D	150	170	+	16.8529	6.55e-07	0.00701	CTTTCCTTTCTGTTTTTTTTG
Gh_D08G2456	MYB	GH_D04G0747	GhCER10D	124	144	-	16.6349	1.24e-06	0.0417	TATCCCCCGCACCAAACACAA
Gh_A07G0411	ARF	GH_D04G0747	GhCER10D	330	339	+	14.1587	1.47e-06	0.0913	AGCCGACATG
Gh_D08G1812	MYB_related	GH_D04G0747	GhCER10D	538	552	+	15.381	1.7e-06	0.105	AAACCCTTATCCAAT
Gh_D08G2445	MYB	GH_D04G0747	GhCER10D	117	137	+	16.0317	2.07e-06	0.0541	GCTTATTTTGTGTTTGGTGCG
Gh_A08G2287	MYB	GH_D04G0747	GhCER10D	117	137	+	16.0317	2.07e-06	0.0549	GCTTATTTTGTGTTTGGTGCG
Gh_A03G0673	MYB_related	GH_D04G0747	GhCER10D	540	553	-	15.5873	2.36e-06	0.147	GATTGGATAAGGGT
Gh_A11G2875	MYB_related	GH_D04G0747	GhCER10D	542	551	-	14.0645	2.56e-06	0.16	TTGGATAAGG
Gh_A11G0080	ERF	GH_D04G0747	GhCER10D	328	340	-	16.0317	2.72e-06	0.17	CCATGTCGGCTAA
Gh_A12G0936	MIKC_MADS	GH_D04G0747	GhCER10D	148	168	+	15.5147	2.77e-06	0.0104	TCCTTTCCTTTCTGTTTTTTT
Gh_A12G1554	RAV	GH_D04G0747	GhCER10D	385	401	-	15.1111	2.92e-06	0.181	AGCATAAACTCTGTTGC
Gh_D04G0641	MYB	GH_D04G0747	GhCER10D	174	188	+	14.4762	4.09e-06	0.107	CATCTTATCTTGTTC
Gh_D09G0991	MYB	GH_D04G0747	GhCER10D	541	550	-	14.2688	4.47e-06	0.275	TGGATAAGGG
Gh_A12G0483	ARF	GH_D04G0747	GhCER10D	331	339	-	13.5957	4.59e-06	0.286	CATGTCGGC
Gh_D13G0594	MYB	GH_D04G0747	GhCER10D	542	554	-	14.8889	4.92e-06	0.282	TGATTGGATAAGG
Gh_A08G1612	ERF	GH_D04G0747	GhCER10D	326	340	-	14.9683	5.96e-06	0.372	CCATGTCGGCTAAGC
Gh_A06G0628	MYB_related	GH_D04G0747	GhCER10D	540	554	+	14.254	7.09e-06	0.439	ACCCTTATCCAATCA
Gh_A08G1516	ERF	GH_D04G0747	GhCER10D	323	337	-	14.0794	7.67e-06	0.479	TGTCGGCTAAGCCAG
Gh_D07G1491	MYB	GH_D04G0747	GhCER10D	127	147	-	13.8889	8.48e-06	0.0652	ATATATCCCCCGCACCAAACA
Gh_D09G1587	ERF	GH_D04G0747	GhCER10D	1477	1497	-	11.1343	8.77e-06	0.182	AGAGGAGGGACTAGAGGTGCA
Gh_A10G0838	Dof	GH_D04G0747	GhCER10D	1547	1567	+	13.4286	9.24e-06	0.0464	CCCTTTTTTTTTCACCCTTTT
Gh_A09G2423	ERF	GH_D04G0747	GhCER10D	324	340	+	14.3651	9.59e-06	0.462	TGGCTTAGCCGACATGG
Gh_D10G2536	C2H2	GH_D04G0747	GhCER10D	1227	1237	+	12.4127	9.82e-06	0.308	CAGTGGAGTAG
Gh_A10G1798	C2H2	GH_D04G0747	GhCER10D	1227	1237	+	12.4127	9.82e-06	0.308	CAGTGGAGTAG
Gh_D09G2413	MYB_related	GH_D04G0747	GhCER10D	540	554	-	13.6508	1.03e-05	0.628	TGATTGGATAAGGGT
Gh_D09G0462	MYB	GH_D04G0747	GhCER10D	1299	1313	+	13.5397	1.07e-05	0.336	ACAAATCTTATCTTC
Gh_A09G0455	MYB	GH_D04G0747	GhCER10D	1299	1313	+	13.5397	1.07e-05	0.329	ACAAATCTTATCTTC
Gh_D07G1305	MYB	GH_D04G0747	GhCER10D	123	137	-	13.7619	1.18e-05	0.244	CGCACCAAACACAAA
Gh_D12G0959	ERF	GH_D04G0747	GhCER10D	327	341	+	11.2222	1.2e-05	0.557	CTTAGCCGACATGGA
Gh_D05G2173	MYB	GH_D04G0747	GhCER10D	120	140	+	13.4603	1.21e-05	0.25	TATTTTGTGTTTGGTGCGGGG
Gh_D01G0951	ARF	GH_D04G0747	GhCER10D	331	340	+	13.7302	1.23e-05	0.407	GCCGACATGG
Gh_A05G1641	bZIP	GH_D04G0747	GhCER10D	328	342	+	10.0159	1.29e-05	0.162	TTAGCCGACATGGAA
Gh_A08G1308	MYB	GH_D04G0747	GhCER10D	126	136	+	13.3968	1.4e-05	0.291	GTGTTTGGTGC
Gh_A08G2008	AP2	GH_D04G0747	GhCER10D	1548	1567	-	13.3077	1.46e-05	0.0219	AAAAGGGTGAAAAAAAAAGG
Gh_A10G0838	Dof	GH_D04G0747	GhCER10D	1548	1568	+	12.9048	1.59e-05	0.0559	CCTTTTTTTTTCACCCTTTTG
Gh_A05G3867	C2H2	GH_D04G0747	GhCER10D	1481	1499	+	11.1515	1.6e-05	0.0377	CCTCTAGTCCCTCCTCTTT
Gh_D09G0462	MYB	GH_D04G0747	GhCER10D	537	551	+	13.0794	1.66e-05	0.345	CAAACCCTTATCCAA
Gh_A09G0455	MYB	GH_D04G0747	GhCER10D	537	551	+	13.0794	1.66e-05	0.338	CAAACCCTTATCCAA
Gh_A05G2599	Dof	GH_D04G0747	GhCER10D	1536	1556	+	13.0312	1.66e-05	0.0659	CTCACTTTAGACCCTTTTTTT
Gh_A05G2194	ERF	GH_D04G0747	GhCER10D	197	211	+	11.2222	1.78e-05	0.286	TCAATACCACCGCGG
Gh_D02G0430	ERF	GH_D04G0747	GhCER10D	323	350	+	6.12698	1.8e-05	0.458	CTGGCTTAGCCGACATGGAAAGCTTCTT
Gh_A11G1675	bZIP	GH_D04G0747	GhCER10D	328	342	+	9.66667	1.83e-05	0.281	TTAGCCGACATGGAA
Gh_D12G1755	Dof	GH_D04G0747	GhCER10D	906	924	-	12.9048	1.84e-05	0.207	AATGGACAAAAGGTGAAAG
Gh_D05G2414	LBD	GH_D04G0747	GhCER10D	1477	1497	+	9.33333	1.88e-05	0.515	TGCACCTCTAGTCCCTCCTCT
Gh_D07G2332	B3	GH_D04G0747	GhCER10D	1965	1979	-	13.4762	1.92e-05	0.377	CTACACATGCAAATG
Gh_A07G2123	B3	GH_D04G0747	GhCER10D	1965	1979	-	13.4762	1.92e-05	0.377	CTACACATGCAAATG
Gh_A12G1267	ERF	GH_D04G0747	GhCER10D	317	336	-	11.2381	2.01e-05	0.359	GTCGGCTAAGCCAGCACGAT
Gh_D05G1326	Trihelix	GH_D04G0747	GhCER10D	504	514	+	12.254	2.03e-05	1	GTGCCGGAGTA
Gh_A05G1149	Trihelix	GH_D04G0747	GhCER10D	504	514	+	12.254	2.03e-05	1	GTGCCGGAGTA
Gh_A11G2875	MYB_related	GH_D04G0747	GhCER10D	87	96	+	12.7957	2.04e-05	0.64	CTGGATAACA
Gh_D10G0803	ARF	GH_D04G0747	GhCER10D	331	338	+	14.4471	2.05e-05	0.885	GCCGACAT
Gh_D12G0316	MYB	GH_D04G0747	GhCER10D	123	137	+	12.9048	2.07e-05	0.258	TTTGTGTTTGGTGCG
Gh_D01G1631	MYB	GH_D04G0747	GhCER10D	123	137	+	12.9048	2.07e-05	0.258	TTTGTGTTTGGTGCG
Gh_A12G0527	MYB	GH_D04G0747	GhCER10D	126	138	+	13.2308	2.08e-05	0.507	GTGTTTGGTGCGG
Gh_A10G0348	Dof	GH_D04G0747	GhCER10D	1543	1563	-	12.6667	2.13e-05	0.157	GGGTGAAAAAAAAAGGGTCTA
Gh_A05G0554	EIL	GH_D04G0747	GhCER10D	1972	1992	+	12.0641	2.15e-05	0.604	ATGTGTAGATGCTATATAGCT
Gh_D10G0350	Trihelix	GH_D04G0747	GhCER10D	502	516	-	11.5397	2.31e-05	1	ATTACTCCGGCACTC
Gh_A10G0345	Trihelix	GH_D04G0747	GhCER10D	502	516	-	11.5397	2.31e-05	1	ATTACTCCGGCACTC
Gh_A10G0344	Trihelix	GH_D04G0747	GhCER10D	502	516	-	11.5397	2.31e-05	1	ATTACTCCGGCACTC
Gh_A06G1734	Trihelix	GH_D04G0747	GhCER10D	1913	1927	-	12.597	2.43e-05	0.435	TAAAGTTTTTACCCT
Gh_A05G2599	Dof	GH_D04G0747	GhCER10D	151	171	+	12.5312	2.46e-05	0.0716	TTTCCTTTCTGTTTTTTTTGG
Gh_D10G2404	ERF	GH_D04G0747	GhCER10D	1715	1724	+	12.3647	2.58e-05	0.446	CACTGCTCCG
Gh_A10G2156	ERF	GH_D04G0747	GhCER10D	1715	1724	+	12.3647	2.58e-05	0.447	CACTGCTCCG
Gh_D05G0688	bHLH	GH_D04G0747	GhCER10D	8	21	+	12.9524	2.73e-05	0.189	GCTTCAACTTGTGT
Gh_A05G3867	C2H2	GH_D04G0747	GhCER10D	1226	1244	-	10.1061	2.74e-05	0.0511	CTTCAATCTACTCCACTGC
Gh_D05G1963	ERF	GH_D04G0747	GhCER10D	326	338	-	10.5238	2.82e-05	0.312	ATGTCGGCTAAGC
Gh_A05G1769	ERF	GH_D04G0747	GhCER10D	326	338	-	10.5238	2.82e-05	0.313	ATGTCGGCTAAGC
Gh_D07G1484	ERF	GH_D04G0747	GhCER10D	326	340	-	11.3016	2.94e-05	0.813	CCATGTCGGCTAAGC
Gh_A13G1001	bHLH	GH_D04G0747	GhCER10D	241	251	-	12.0635	2.95e-05	0.267	CACAAGTTGCG
Gh_A07G2343	Trihelix	GH_D04G0747	GhCER10D	1914	1923	-	10.766	3.09e-05	1	GTTTTTACCC
Gh_D03G0220	ERF	GH_D04G0747	GhCER10D	324	340	-	8.22222	3.15e-05	0.628	CCATGTCGGCTAAGCCA
Gh_D10G0079	MYB_related	GH_D04G0747	GhCER10D	718	725	-	13.3441	3.15e-05	0.282	ATAGGGCA
Gh_D04G0050	NAC	GH_D04G0747	GhCER10D	323	342	+	10.6389	3.21e-05	0.776	CTGGCTTAGCCGACATGGAA
Gh_A05G3867	C2H2	GH_D04G0747	GhCER10D	1478	1496	+	9.77273	3.25e-05	0.0511	GCACCTCTAGTCCCTCCTC
Gh_D12G1660	ERF	GH_D04G0747	GhCER10D	197	211	+	8.66667	3.31e-05	0.538	TCAATACCACCGCGG
Gh_D01G1910	bHLH	GH_D04G0747	GhCER10D	241	251	+	12.4861	3.36e-05	0.245	CGCAACTTGTG
Gh_A02G0617	C2H2	GH_D04G0747	GhCER10D	28	42	-	11.75	3.39e-05	0.47	CCCCTCCCCAGAGCT
Gh_A05G0559	bHLH	GH_D04G0747	GhCER10D	242	250	+	12.1075	3.47e-05	0.283	GCAACTTGT
Gh_A08G0476	bZIP	GH_D04G0747	GhCER10D	330	341	+	3.69231	3.48e-05	0.213	AGCCGACATGGA
Gh_D11G1147	bZIP	GH_D04G0747	GhCER10D	328	342	+	7.57143	3.49e-05	0.212	TTAGCCGACATGGAA
Gh_D06G1002	MYB	GH_D04G0747	GhCER10D	1063	1077	+	12.2222	3.66e-05	0.851	CATCCTAACCGTTTG
Gh_D04G1244	MYB	GH_D04G0747	GhCER10D	537	557	-	11.8462	3.74e-05	0.457	ATATGATTGGATAAGGGTTTG
Gh_A04G0758	MYB	GH_D04G0747	GhCER10D	537	557	-	11.8462	3.74e-05	0.462	ATATGATTGGATAAGGGTTTG
Gh_D10G2093	ARF	GH_D04G0747	GhCER10D	123	143	+	-0.164557	3.74e-05	0.319	TTTGTGTTTGGTGCGGGGGAT
Gh_A05G2066	Trihelix	GH_D04G0747	GhCER10D	1913	1928	+	12.0476	3.78e-05	0.787	AGGGTAAAAACTTTAC
Gh_D08G1449	MYB	GH_D04G0747	GhCER10D	123	137	+	11.746	3.83e-05	0.321	TTTGTGTTTGGTGCG
Gh_Sca004932G06	ERF	GH_D04G0747	GhCER10D	200	210	+	8.07937	3.84e-05	0.228	ATACCACCGCG
Gh_D11G3136	ERF	GH_D04G0747	GhCER10D	200	210	+	8.07937	3.84e-05	0.228	ATACCACCGCG
Gh_A09G0518	GATA	GH_D04G0747	GhCER10D	672	686	-	10.8955	3.88e-05	0.248	GTGGTGGTATCGATA
Gh_A10G0838	Dof	GH_D04G0747	GhCER10D	1802	1822	-	11.9365	3.93e-05	0.108	TCTCAGCTGCTCCTGCTTTAT
Gh_A09G0518	GATA	GH_D04G0747	GhCER10D	195	209	-	10.8209	4.02e-05	0.248	GCGGTGGTATTGATT
Gh_D01G0872	Nin-like	GH_D04G0747	GhCER10D	77	91	+	11.9104	4.1e-05	0.854	AAACCAGCATCTGGA
Gh_A10G0008	G2-like	GH_D04G0747	GhCER10D	1637	1645	-	12.4306	4.12e-05	0.546	ATGAAAACA
Gh_A05G2194	ERF	GH_D04G0747	GhCER10D	674	688	+	9.26984	4.13e-05	0.286	TCGATACCACCACTA
Gh_D08G1663	G2-like	GH_D04G0747	GhCER10D	140	153	-	12.1746	4.19e-05	1	AAAGGAATATATCC
Gh_A10G2220	MIKC_MADS	GH_D04G0747	GhCER10D	872	890	+	11.6176	4.45e-05	0.392	TTCTTTTCAGTTTGGGTTA
[truncated: 1,404 more rows]

## Sheet: Table S7
Supplementary Table S7. The detailed information of putative predicted miRNA targeted GhCER genes.
miRNA name	Transcript ID	Targed gene name	Expectation	UPE$	miRNA_start	miRNA_end	Target_start	Target_end	miRNA_aligned_fragment	alignment	Target_aligned_fragment	Inhibition
ghr-miR394	GH_D13G2350.1	GhCER15D	4	-1	1	20	897	916	UUGGCAUUCUGUCCACCUCC	: :::::::: ::::.:..	UGUGGUGGACAUAAUGUCGG	Cleavage
ghr-miR394	GH_A13G2356.1	GhCER09A	4.5	-1	1	20	897	916	UUGGCAUUCUGUCCACCUCC	: ::::::.: ::::.:..	UGUGGUGGAUAUAAUGUCGG	Cleavage
ghr-miR397a	GH_A05G3496.1	GhCER02A	4.5	-1	1	22	995	1016	UUCAUUGAGUGCAGUGUUGAUU	::::::...:::::::	CUGUCACACUGUGUUCAAUGAU	Cleavage
ghr-miR414d	GH_A13G2356.1	GhCER09A	4.5	-1	1	21	1004	1024	UCAUCGUCAUCAUCAUCAUCU	::::: ::: ::..::::	UUAUGAUAAUGCUGGUGAUGU	Translation
ghr-miR2950	GH_D07G1182.1	GhCER12D	5	-1	1	21	740	760	UGGUGUGCAGGGGGUGGAAUA	.::.:::.:.:::::. ::	CGUUUCACUCUCUGCAUCACA	Cleavage
ghr-miR2950	GH_A06G1830.1	GhCER05A	5	-1	1	21	593	613	UGGUGUGCAGGGGGUGGAAUA	.::.:::.:..::::: ::	CGUUUCACUCUUUGCACCACA	Cleavage
ghr-miR2950	GH_A07G1203.1	GhCER06A	5	-1	1	21	383	403	UGGUGUGCAGGGGGUGGAAUA	.::.:::.:.:::::. ::	CGUUUCACUCUCUGCAUCACA	Cleavage
ghr-miR3476	GH_D07G1182.1	GhCER12D	5	-1	1	21	870	890	UGAACUGGGUUUGUUGGCUGC	::.:: :..:: ..:::::	AGAGUCACCGGACGUGGUUCA	Cleavage
ghr-miR3476	GH_A07G1203.1	GhCER06A	5	-1	1	21	513	533	UGAACUGGGUUUGUUGGCUGC	::.:: :..:: ..:::::	AGAGUCACCGGACGUGGUUCA	Cleavage
ghr-miR397b	GH_A05G3496.1	GhCER02A	5	-1	1	21	996	1015	UUAUUGAGUGCAGCCGUGAUA	:.:::: :::...:::::.:	UGUCACA-CUGUGUUCAAUGA	Cleavage
ghr-miR414a	GH_A05G3493.1	GhCER01A	5	-1	1	21	921	941	ACAUCCUCAUCAUCAUCUUCU	::.:: :.::::::: :: :	CGAGGAGGGUGAUGAGCAUAU	Cleavage
ghr-miR414e	GH_A05G3493.1	GhCER01A	5	-1	1	21	855	875	UCAUCUUCAUCAUCAUCCUCC	: :::: :::::: ::::	AUUGCAUGAGGAUGAAUAUGA	Cleavage
ghr-miR414e	GH_A06G1830.1	GhCER05A	5	-1	1	21	1275	1295	UCAUCUUCAUCAUCAUCCUCC	: :::: :::::: ::::	AUUGCAUGAGGAUGAAUAUGA	Cleavage
ghr-miR414f	GH_A13G2356.1	GhCER09A	5	-1	1	21	1004	1024	UCAUCAUCAUCAUCAUCUUCU	: ::: ::: ::.:::::	UUAUGAUAAUGCUGGUGAUGU	Translation

## Sheet: Table S8a
Supplementary Table S8a : The GO enrichment analysis of GhCER genes.
GO.ID	Term	Annotated	Count	Expected	P_value	q-value	Aspect	Genes	Origin input
GO:0043447	Alkan biosynthetic process	2012	14	0.36	0.00395797	1.11022e-16	BP	Gh_A05G3493, Gh_A05G3496	GH_A05G3493, GH_A05G3496
GO:0010166	Wax metoabolic process	2324	15	0.41	0.0260983	1.4243e-05	BP	Gh_A05G3493, Gh_A05G3496	GH_A05G3493, GH_A05G3496
GO:0010025	wax biosynthetic process	2791	13	0.49	3.69454e-06	1.67611e-05	BP	Gh_A05G3496, Gh_D08G2683	GH_A05G3496, GH_D08G2683
GO:0042761	Very long-chain Fatty acid biosynthetic process	2793	12	0.49	3.69454e-06	3.25075e-05	BP	Gh_A05G3496, Gh_D08G2683	GH_A05G3496, GH_D08G2683
GO:0042335	Cuticle development	2793	8	0.49	1.11022e-16	3.25075e-05	BP	Gh_A05G3496, Gh_D08G2683	GH_A05G3496, GH_D08G2683
GO:0009628	response to abiotic stimulus	2823	13	0.5	3.82892e-05	3.34726e-05	BP	Gh_A05G3496, Gh_D08G2683	GH_A05G3496, GH_D08G2683
GO:0006633	Fatty acid biosynthetic process	2871	13	0.51	0.0009018	3.82892e-05	BP	Gh_A05G3496, Gh_D08G2683	GH_A05G3496, GH_D08G2683
GO:0008610	Lipid biosynthetic process	2880	6	0.51	0.0123937	6.31999e-05	BP	Gh_A05G3496, Gh_D08G2683	GH_A05G3496, GH_D08G2683
GO:0006629	Lipid metabolic process	2920	1	0.52	0.0214007	8.06377e-05	BP	Gh_A05G3496, Gh_D08G2683	GH_A05G3496, GH_D08G2683
GO:1901576	Organic substance biosynthetic process	2942	2	0.52	0.0230413	8.54753e-05	BP	Gh_A05G3496, Gh_D08G2683	GH_A05G3496, GH_D08G2683
GO:0044281	Small molecule metabolic process	2960	4	0.52	6.62824e-06	0.00164191	BP	Gh_A05G3496, Gh_D08G2683	GH_A05G3496, GH_D08G2683
GO:0044249	Cellular biosynthetic process	3030	2	0.54	1.4243e-05	0.00165027	BP	Gh_A05G3496, Gh_D08G2683	GH_A05G3496, GH_D08G2683
GO:1990465	Aldehyde oxygenase (deformylating) activity	2324	7	0.41	1.22267e-11	0.00174101	MF	Gh_A05G3493, Gh_A05G3496	GH_A05G3493, GH_A05G3496
GO:0009924	Octadecanal decarbonylase activity	2791	6	0.49	0.00105353	0.00179694	MF	Gh_A05G3496, Gh_D08G2683	GH_A05G3496, GH_D08G2683
GO:0000254	C-4 methylsterol oxidase activity	2793	2	0.49	0.00165027	0.00203802	MF	Gh_A05G3496, Gh_D08G2683	GH_A05G3496, GH_D08G2683
GO:0009922	Fatty acid elongase activity	2793	5	0.49	2.72953e-06	0.00241619	MF	Gh_A05G3496, Gh_D08G2683	GH_A05G3496, GH_D08G2683
GO:0102756	Very-long-chain 3-ketoacyl-CoA synthase activity	2823	4	0.5	1.83982e-06	0.00241619	MF	Gh_A05G3496, Gh_D08G2683	GH_A05G3496, GH_D08G2683
GO:0020037	Heme binding	2871	2	0.51	1.11022e-16	0.00243817	MF	Gh_A05G3496, Gh_D08G2683	GH_A05G3496, GH_D08G2683
GO:0016747	Acyltransferase activity, transferring groups other than amino-acyl groups	2875	2	0.51	4.41869e-14	0.00249281	MF	Gh_A05G3496, Gh_D08G2683	GH_A05G3496, GH_D08G2683
GO:0004497	Monooxygenase activity	2880	2	0.51	2.82159e-07	0.00288872	MF	Gh_A05G3496, Gh_D08G2683	GH_A05G3496, GH_D08G2683
GO:0005506	Iron ion binding	2920	1	0.52	4.95072e-07	0.00301259	MF	Gh_A05G3496, Gh_D08G2683	GH_A05G3496, GH_D08G2683
GO:0016705	Oxidoreductase activity, acting on paired donors, with incorporation or reduction of molecular oxygen	2942	2	0.52	2.72549e-12	0.00362187	MF	Gh_A05G3496, Gh_D08G2683	GH_A05G3496, GH_D08G2683
GO:0016491	Oxidoreductase activity	2960	3	0.52	0.00149778	0.00395797	MF	Gh_A05G3496, Gh_D08G2683	GH_A05G3496, GH_D08G2683
GO:0046872	Metal ion binding	3030	2	0.54	0.00203802	0.00407442	MF	Gh_A05G3496, Gh_D08G2683	GH_A05G3496, GH_D08G2683
GO:0005789	Endoplasmic reticulum membrane	2324	3	0.41	0.0085927	0.00488421	CC	Gh_A05G3493, Gh_A05G3496	GH_A05G3493, GH_A05G3496
GO:0005783	Endoplasmic reticulum	2791	7	0.49	0.00407442	0.00503917	CC	Gh_A05G3496, Gh_D08G2683	GH_A05G3496, GH_D08G2683
GO:0031090	Organelle membrane	2793	2	0.49	0.0112883	0.00529348	CC	Gh_A05G3496, Gh_D08G2683	GH_A05G3496, GH_D08G2683
GO:0016021	Integral component of membrane	2793	2	0.49	0.000298763	0.00533273	CC	Gh_A05G3496, Gh_D08G2683	GH_A05G3496, GH_D08G2683
GO:0005737	Cytoplasm	2823	6	0.5	0.00158702	0.00563928	CC	Gh_A05G3496, Gh_D08G2683	GH_A05G3496, GH_D08G2683
GO:0043231	Intracellular membrane-bounded organelle	2871	4	0.51	4.16996e-08	6.62824e-06	CC	Gh_A05G3496, Gh_D08G2683	GH_A05G3496, GH_D08G2683

## Sheet: Table S8b
	Supplementary Table S8b: The KEGG pathways enrichment analyses of candidate GhCER target genes.
	Term Name	MainClass	GeneHitsInSelectedSet	AllGenesInSelectedSet	GeneHitsInBackground	AllGenesInBackground	p-value	enrichFactor	GeneListInSelectedSets	corrected p-value(BH method)
1	Metabolism	A09100 Metabolism	7	28	3578	12400	7.20273e-09	2.84676	[GhCER4, GhCER10,GhCER5, GhCER1, GhCER12, GhCER13, GhCER3, GhCER11,GhCER14, GhCER2, GhCER15, GhCER8, GhCER9, GhCER6]	5.58211e-08
2	Lipid metabolism	A09100 Metabolism	13	28	615	12400	0	15.842	[GhCER5, GhCER1, GhCER12, GhCER13, GhCER3, GhCER11, GhCER14, GhCER2, GhCER15, GhCER8, GhCER9, GhCER6]	0
3	Fatty acid elongation	A09100 Metabolism	12	28	39	12400	1.11022e-16	102.198	[ GhCER4, GhCER10, GhCER8, GhCER9, GhCER6, GhCER12]	1.72085e-15
4	Cutin, suberine and wax biosynthesis	A09100 Metabolism	9	28	49	12400	1.07024e-11	63.2653	[GhCER13, GhCER3, GhCER14, GhCER2, GhCER15]	1.10592e-10
5	Environmental adaptation	A09150 Organismal Systems	9	28	316	12400	4.87885e-06	9.81013	[GhCER4, GhCER10, GhCER8, GhCER9, GhCER6]	2.52074e-05
6	Organismal Systems	A09150 Organismal Systems	5	28	316	12400	4.87885e-06	9.81013	GhCER10, GhCER8, GhCER9, GhCER4, GhCER6]	2.52074e-05
7	Lipid biosynthesis proteins	A09180 Brite Hierarchies	3	28	181	12400	0.0076629	7.34017	[GhCER3, GhCER2, GhCER1]	0.023755
8	Biosynthesis of unsaturated fatty acids	A09100 Metabolism	2	28	117	12400	0.0284396	7.57021	[GhCER2, GhCER1]	0.080148
9	Protein processing in endoplasmic reticulum	A09120 Genetic Information Processing	2	28	243	12400	0.103709	3.64491	[GhCER7, GhCER2]	0.247306
10	Folding, sorting and degradation	A09120 Genetic Information Processing	2	28	685	12400	0.463005	1.29301	[GhCER7, GhCER8]	0.683484
11	Genetic Information Processing	A09120 Genetic Information Processing	2	28	1877	12400	0.939687	0.471878	[GhCER7, GhCER8]	1.04037
12	Carotenoid biosynthesis	A09100 Metabolism	1	28	45	12400	0.0968882	9.84127	[GhCER3]	0.250295
13	Fatty acid biosynthesis	A09100 Metabolism	1	28	60	12400	0.127123	7.38095	[GhCER2]	0.281488
14	Fatty acid degradation	A09100 Metabolism	1	28	87	12400	0.179105	5.09031	[GhCER3]	0.37015
15	Peroxisome	A09140 Cellular Processes	1	28	138	12400	0.269264	3.20911	[GhCER3]	0.5217
16	Translation factors	A09180 Brite Hierarchies	1	28	183	12400	0.340823	2.41998	[GhCER16]	0.6215
17	A09140 Cellular Processes	A09140 Cellular Processes	1	28	480	12400	0.669331	0.922619	[GhCER3]	0.864552

## Sheet: Table S9a&b
	Table S9a List of the primers used for VIGS
	Gene	Forward primer	Reverse primer
	GhCER04A	gtgagtaaggttaccgaattc TCACCGATTGGCCATGGAAG	gagacgcgtgagctcggtacc CTCCCCGTAATCCAAGGAGC
	Table S9b. Primers used in this study
	Genes	Oligonucleotide Primers	Product length	GC%	Tm
	GhCER12D-F	CTACGCTCGCTATCACTCCC	102	58	60
	GhCER12D-R	AGGAGCCCGTAATACGCAAG
	GhCER06A-F	CTACGCTCGCTATCACTCCC	102	58	60
	GhCER06A-R	AGGAGCCCGTAATACGCAAG
	GhCER02A-F	TCCCTTCTCGCAATTCCCAC	143	58	60
	GhCER02A-R	TACGCCATACGCTCATCACC
	GhCER15D-F	GAGCAACCGCTCTCTACCTC	138	58	60
	GhCER15D-R	CTTGGTGCTTGGTCACTTGC
	GhCER04A-F	GAGGAAACTCCCAACGTGGT	82	55	60
	GhCER04A-R	AGTAGGGAAATCCAACGCGG
